# Supplementary material for: Association between Fecal Bile Acids and Levodopa Response in Patients with Parkinson’s Disease
Source: Microorganisms. 2024 Jul 15;12(7):1432. doi: 10.3390/microorganisms12071432 (PMC11278915; doi:10.3390/microorganisms12071432)
Supplement: Supplementary file 1 [file microorganisms-12-01432-s001.zip]

Archive with 3 entries (3 files):
- supplementary+material-revised.pdf
- Table S1.xlsx
- Table S2.xlsx
