# Supplementary material for: Association between Fecal Bile Acids and Levodopa Response in Patients with Parkinson’s Disease
Source: Microorganisms. 2024 Jul 15;12(7):1432. doi: 10.3390/microorganisms12071432 (PMC11278915; doi:10.3390/microorganisms12071432)
Supplement: Supplementary file 1 [file microorganisms-12-01432-s001.zip › Table S1.xlsx]

## Sheet: Result.corr
Metabolites	Microbes	Correlation_coefficient	P_value	corrected_pvalue	Partial_Correlation_coefficient	Partial_P_value
LCA-3-sulfate	Change value of MDS-UPDRS part Ⅲ	0.24453	0.0188156	0.710988	0.258473	0.01904561a	aadjusting for gender, age, BMI, age of onset, disease duration, Hoehn & Yahr stage, LEDD, motor phenotype, “off-state” MDS-UPDRS part Ⅲ scores and challenge dosage badjusting for gender, age, BMI, age of onset, disease duration, Hoehn & Yahr stage, motor phenotype, LEDD, challenge dosage and Off-state plasma levodopa concerntration
7-KDCA	Change rate of plasma levodopa concerntration	0.242375	0.0201349	0.710988	-0.00460328	0.9674667b
CDCA-3-β-glucuronide	LR	-0.241002	0.0206555	0.710988	-0.228133	0.03926637a
3-DH-CA	Change rate of plasma levodopa concerntration	0.231447	0.026639	0.710988	-0.0267216	0.8128129b
GHCA	Time_to_peak	0.228793	0.0282582	0.710988	0.342601	0.00162886a
7-KLCA	Change rate of plasma levodopa concerntration	0.226546	0.0300935	0.710988	0.0076689	0.9458268b
GHCA	Change of plasma levodopa concerntration	0.224558	0.0315995	0.710988	0.162663	0.1468078b
23-norcholic acid	Change value of MDS-UPDRS part Ⅲ of MDS-UPDRS part Ⅲ	0.224512	0.0314329	0.710988	0.175218	0.115369a
23-NDCA	Change value of MDS-UPDRS part Ⅲ	-0.210973	0.0435183	0.792441	-0.054642	0.6258527a
3β-CA	Change value of MDS-UPDRS part Ⅲ	0.210479	0.0440245	0.792441	0.0753471	0.5010874a
UCA	Change value of MDS-UPDRS part Ⅲ	0.204417	0.0506325	0.828532
7-KDCA	Change value of MDS-UPDRS part Ⅲ	0.197767	0.0587992	0.881988
THDCA	Time_to_peak	0.190174	0.0694075	0.898968
CA	Change rate of plasma levodopa concerntration	0.185241	0.0771455	0.898968
β-MCA	Change value of MDS-UPDRS part Ⅲ	0.180842	0.0845067	0.898968
3β-UDCA	Change value of MDS-UPDRS part Ⅲ	0.180255	0.0855387	0.898968
CDCA-3-β-glucuronide	Change rate of plasma levodopa concerntration	-0.178614	0.0884824	0.898968
TCA	Time_to_peak	0.174173	0.0968166	0.898968
GDCA	Change value of MDS-UPDRS part Ⅲ	-0.173172	0.0987804	0.898968
allo-CA	Change rate of plasma levodopa concerntration	0.169721	0.105734	0.898968
3-DH-CA	Change value of MDS-UPDRS part Ⅲ	0.168695	0.107947	0.898968
7-KLCA	Change value of MDS-UPDRS part Ⅲ	0.166005	0.113767	0.898968
MDCA	Change value of MDS-UPDRS part Ⅲ	0.162231	0.122335	0.898968
TDCA	Time_to_peak	0.161949	0.122996	0.898968
CDCA	Change rate of plasma levodopa concerntration	0.161105	0.124857	0.898968
TLCA	Change rate of plasma levodopa concerntration	0.152582	0.14629	0.907415
β-MCA	Change rate of plasma levodopa concerntration	0.151843	0.148275	0.907415
UDCA	Change rate of plasma levodopa concerntration	0.151211	0.149985	0.907415
LCA	Change rate of plasma levodopa concerntration	-0.15061	0.151626	0.907415
LCA-3-sulfate	Change rate of plasma levodopa concerntration	0.149515	0.154648	0.907415
MDCA	LR	0.149017	0.156277	0.907415
12-KCDCA	Change rate of plasma levodopa concerntration	0.14315	0.173129	0.928629
TCDCA	Change value of MDS-UPDRS part Ⅲ	0.140404	0.181903	0.928629
allo-CA	LR	0.140012	0.183137	0.928629
23-norcholic acid	Time_to_peak	-0.139323	0.185324	0.928629
CDCA	Change value of MDS-UPDRS part Ⅲ	0.139005	0.186341	0.928629
DH-LCA	Change value of MDS-UPDRS part Ⅲ	-0.137095	0.192523	0.928629
GCDCA	Change of plasma levodopa concerntration	-0.131221	0.212064	0.928629
TDCA	LR	0.130939	0.213458	0.928629
TUDCA	Time_to_peak	0.128217	0.223212	0.928629
GUDCA	Change value of MDS-UPDRS part Ⅲ	0.127639	0.225323	0.928629
TCA	Change value of MDS-UPDRS part Ⅲ	0.127453	0.226004	0.928629
GCA	Change value of MDS-UPDRS part Ⅲ	0.125868	0.231876	0.928629
GUDCA	Change of plasma levodopa concerntration	-0.124501	0.236566	0.928629
3β-UDCA	Change rate of plasma levodopa concerntration	0.124069	0.238205	0.928629
GCDCA	Change value of MDS-UPDRS part Ⅲ	0.123603	0.240454	0.928629
DH-LCA	Change of plasma levodopa concerntration	0.121434	0.248382	0.928629
UCA	Change rate of plasma levodopa concerntration	0.121157	0.249471	0.928629
LCA	LR	0.118944	0.258779	0.928629
LCA	Change value of MDS-UPDRS part Ⅲ	-0.116451	0.268965	0.928629
GHCA	Change rate of plasma levodopa concerntration	0.116117	0.269821	0.928629
iso-LCA	Change value of MDS-UPDRS part Ⅲ	-0.112314	0.286457	0.928629
iso-LCA	Change rate of plasma levodopa concerntration	-0.112264	0.286118	0.928629
GCA	Change of plasma levodopa concerntration	-0.111847	0.287916	0.928629
α-MCA	Change value of MDS-UPDRS part Ⅲ	0.110791	0.293084	0.928629
TCA	LR	-0.110764	0.293201	0.928629
CDCA-3-β-glucuronide	Time_to_peak	0.10991	0.296963	0.928629
LCA-3-sulfate	Change of plasma levodopa concerntration	0.106438	0.311981	0.928629
TLCA	Time_to_peak	0.104679	0.320684	0.928629
GHCA	Change value of MDS-UPDRS part Ⅲ	-0.104675	0.320705	0.928629
iso-LCA	Change of plasma levodopa concerntration	0.103494	0.325611	0.928629
23-NDCA	LR	0.103032	0.328401	0.928629
3β-CA	Change rate of plasma levodopa concerntration	0.101953	0.332897	0.928629
TDCA	Change rate of plasma levodopa concerntration	0.101475	0.335177	0.928629
GHCA	LR	0.100712	0.339469	0.928629
MDCA	Time_to_peak	-0.100498	0.340497	0.928629
α-MCA	Change rate of plasma levodopa concerntration	0.0989627	0.347326	0.933115
HCA	Change value of MDS-UPDRS part Ⅲ	0.094809	0.368669	0.946155
3β-CA	LR	0.0923241	0.381408	0.946155
GCA	Time_to_peak	0.0919128	0.383542	0.946155
7-KDCA	Change of plasma levodopa concerntration	0.0914261	0.385408	0.946155
β-MCA	Time_to_peak	-0.0897793	0.394725	0.946155
TCDCA	Time_to_peak	0.0882222	0.403009	0.946155
23-NDCA	Time_to_peak	0.0880157	0.404115	0.946155
UDCA	LR	0.0879068	0.404699	0.946155
MDCA	Change of plasma levodopa concerntration	-0.0866945	0.410554	0.946155
7-KLCA	Change of plasma levodopa concerntration	0.0851841	0.418779	0.946155
TUDCA	Change value of MDS-UPDRS part Ⅲ	-0.0845641	0.422867	0.946155
CDCA	Time_to_peak	0.0839465	0.426274	0.946155
GUDCA	LR	-0.0816855	0.438882	0.946155
HCA	LR	0.0803827	0.446242	0.946155
TCA	Change of plasma levodopa concerntration	-0.0801443	0.446908	0.946155
ACA	Change rate of plasma levodopa concerntration	-0.0788342	0.454389	0.946155
TCDCA	Change of plasma levodopa concerntration	-0.0771543	0.464085	0.946155
3β-UDCA	Time_to_peak	-0.0760147	0.471413	0.946155
TCA	Change rate of plasma levodopa concerntration	0.075351	0.474617	0.946155
CA	Change value of MDS-UPDRS part Ⅲ	0.0746286	0.479559	0.946155
GCA	LR	-0.0719489	0.495518	0.946155
3-DH-CA	Change of plasma levodopa concerntration	0.0719295	0.494953	0.946155
LCA-3-sulfate	LR	-0.0717177	0.496909	0.946155
iso-LCA	Time_to_peak	0.0702164	0.505983	0.946155
12-KCDCA	Change of plasma levodopa concerntration	-0.0678144	0.520007	0.946155
CDCA-3-β-glucuronide	Change of plasma levodopa concerntration	-0.0676911	0.520767	0.946155
HCA	Change of plasma levodopa concerntration	-0.0673674	0.522766	0.946155
23-norcholic acid	LR	-0.0654116	0.535592	0.946155
TCDCA	Change rate of plasma levodopa concerntration	0.06541	0.534938	0.946155
GCDCA	Time_to_peak	0.0641686	0.54339	0.946155
12-KLCA	Change of plasma levodopa concerntration	0.063653	0.545983	0.946155
iso-LCA	LR	0.0630912	0.550193	0.946155
23-norcholic acid	Change rate of plasma levodopa concerntration	-0.0629903	0.550178	0.946155
α-MCA	Time_to_peak	-0.062818	0.551925	0.946155
CA	Time_to_peak	0.061648	0.55937	0.946155
HCA	Change rate of plasma levodopa concerntration	0.0602777	0.567508	0.946155
TUDCA	Change of plasma levodopa concerntration	-0.0593838	0.573276	0.946155
DCA	LR	0.0592289	0.574914	0.946155
23-NDCA	Change of plasma levodopa concerntration	0.0588444	0.576769	0.946155
12-KLCA	Change rate of plasma levodopa concerntration	-0.0561164	0.594586	0.946155
DCA	Change rate of plasma levodopa concerntration	-0.055577	0.598139	0.946155
ACA	LR	0.0547422	0.604264	0.946155
ACA	Change value of MDS-UPDRS part Ⅲ	-0.0534818	0.612626	0.946155
12-KLCA	LR	0.0526454	0.618203	0.946155
7-KDCA	Time_to_peak	0.0509288	0.629716	0.946155
DCA	Time_to_peak	-0.0501804	0.634764	0.946155
UCA	Time_to_peak	-0.0501546	0.634939	0.946155
GCDCA	LR	-0.0480508	0.649219	0.946155
TLCA	Change value of MDS-UPDRS part Ⅲ	0.0468555	0.657389	0.946155
THDCA	Change value of MDS-UPDRS part Ⅲ	-0.045889	0.664025	0.946155
GDCA	Time_to_peak	0.0456553	0.665634	0.946155
3-DH-CA	LR	-0.0453757	0.66756	0.946155
ACA	Change of plasma levodopa concerntration	0.0452353	0.667994	0.946155
3-DH-CA	Time_to_peak	0.0445799	0.673055	0.946155
HCA	Time_to_peak	-0.0444681	0.673828	0.946155
DCA	Change of plasma levodopa concerntration	0.0438944	0.67728	0.946155
DH-LCA	LR	0.0435949	0.67988	0.946155
DH-LCA	Change rate of plasma levodopa concerntration	-0.0427693	0.685109	0.946155
α-MCA	Change of plasma levodopa concerntration	0.0418446	0.69157	0.946155
12-KCDCA	Change value of MDS-UPDRS part Ⅲ	0.0412189	0.696449	0.946155
GUDCA	Time_to_peak	0.0410184	0.697854	0.946155
12-KCDCA	LR	0.040334	0.702657	0.946155
LCA	Change of plasma levodopa concerntration	0.0397639	0.706186	0.946155
THDCA	Change of plasma levodopa concerntration	-0.0387775	0.713153	0.946155
3β-UDCA	LR	0.0386919	0.714229	0.946155
MDCA	Change rate of plasma levodopa concerntration	-0.0382381	0.716973	0.946155
β-MCA	Change of plasma levodopa concerntration	-0.0377603	0.720363	0.946155
TUDCA	LR	0.0368649	0.72718	0.946155
TDCA	Change value of MDS-UPDRS part Ⅲ	-0.0358762	0.734221	0.946155
GDCA	Change rate of plasma levodopa concerntration	-0.0354638	0.736729	0.946155
THDCA	LR	-0.0350841	0.739877	0.946155
allo-CA	Time_to_peak	0.0350566	0.740074	0.946155
LCA-3-sulfate	Time_to_peak	-0.0349534	0.740812	0.946155
7-KLCA	Time_to_peak	-0.0339554	0.747961	0.946155
UCA	LR	-0.0338506	0.748713	0.946155
12-KLCA	Time_to_peak	-0.0334393	0.751668	0.946155
ACA	Time_to_peak	-0.0297744	0.77814	0.972675
3β-CA	Change of plasma levodopa concerntration	-0.0287286	0.785388	0.974314
GDCA	LR	0.0274983	0.794711	0.974314
12-KLCA	Change value of MDS-UPDRS part Ⅲ	-0.0264973	0.802029	0.974314
12-KCDCA	Time_to_peak	-0.0248966	0.813765	0.974314
GCA	Change rate of plasma levodopa concerntration	0.024444	0.816793	0.974314
CDCA-3-β-glucuronide	Change value of MDS-UPDRS part Ⅲ	0.0242473	0.818538	0.974314
α-MCA	LR	0.0239753	0.82054	0.974314
GDCA	Change of plasma levodopa concerntration	0.0228565	0.828506	0.974314
23-norcholic acid	Change of plasma levodopa concerntration	-0.0215157	0.838429	0.974314
CA	Change of plasma levodopa concerntration	0.0209762	0.842428	0.974314
DCA	Change value of MDS-UPDRS part Ⅲ	-0.0191829	0.855977	0.974314
3β-CA	Time_to_peak	-0.0185477	0.860698	0.974314
allo-CA	Change value of MDS-UPDRS part Ⅲ	-0.0182628	0.862816	0.974314
THDCA	Change rate of plasma levodopa concerntration	0.0173543	0.869379	0.974314
7-KLCA	LR	0.0172452	0.870392	0.974314
CDCA	Change of plasma levodopa concerntration	0.016969	0.872255	0.974314
UDCA	Time_to_peak	0.016354	0.877036	0.974314
GCDCA	Change rate of plasma levodopa concerntration	0.0154124	0.883893	0.974314
TUDCA	Change rate of plasma levodopa concerntration	-0.0150116	0.886893	0.974314
TCDCA	LR	-0.0149248	0.887709	0.974314
TDCA	Change of plasma levodopa concerntration	-0.0135321	0.897983	0.979618
7-KDCA	LR	-0.0128125	0.903518	0.979719
UDCA	Change of plasma levodopa concerntration	-0.0118983	0.910252	0.98111
allo-CA	Change of plasma levodopa concerntration	-0.00799901	0.939614	0.999286
UCA	Change of plasma levodopa concerntration	-0.00745958	0.943683	0.999286
CA	LR	-0.00555825	0.958063	0.999286
TLCA	Change of plasma levodopa concerntration	-0.00490113	0.963001	0.999286
β-MCA	LR	-0.00475651	0.964108	0.999286
23-NDCA	Change rate of plasma levodopa concerntration	-0.00305165	0.97698	0.999286
DH-LCA	Time_to_peak	0.0030196	0.97721	0.999286
CDCA	LR	0.00281382	0.978763	0.999286
UDCA	Change value of MDS-UPDRS part Ⅲ	0.00262113	0.980217	0.999286
TLCA	LR	-0.00227418	0.982835	0.999286
3β-UDCA	Change of plasma levodopa concerntration	0.00146417	0.988984	0.999286
GUDCA	Change rate of plasma levodopa concerntration	-0.000292835	0.997843	0.999286
LCA	Time_to_peak	9.46e-05	0.999286	0.999286
