# Supplementary material for: Association between Fecal Bile Acids and Levodopa Response in Patients with Parkinson’s Disease
Source: Microorganisms. 2024 Jul 15;12(7):1432. doi: 10.3390/microorganisms12071432 (PMC11278915; doi:10.3390/microorganisms12071432)
Supplement: Supplementary file 1 [file microorganisms-12-01432-s001.zip › Table S2.xlsx]

## Sheet: Table S2
Name	Top-Mean(%)	Top-Sd(%)	Bottom-Mean(%)	Bottom-Sd(%)	P value	Corrected pvalue	Lower ci	Upper ci	Effect size
s__Escherichia_coli	6.539	10.18	4.346	8.689	0.3084	0.7002	-2.875	7.462	2.194
s__unclassified_g__Bacteroides	4.19	4.621	4.674	6.59	0.7427	0.934	-3.504	2.423	-0.4844
s__Klebsiella_pneumoniae	3.748	6.447	3.578	9.294	0.1978	0.7002	-4.045	4.002	0.1695
s__unclassified_o__Clostridiales	2.65	1.486	3.168	1.89	0.3589	0.7106	-1.429	0.3965	-0.5177
s__unclassified_f__Enterobacteriaceae	2.433	2.821	2.6	4.581	0.2097	0.7002	-2.192	1.808	-0.1665
s__Ruminococcaceae_bacterium	2.785	3.398	2.099	2.04	0.6677	0.8975	-0.7341	2.283	0.6861
s__Bifidobacterium_longum	2.579	6.059	2.034	4.28	0.8071	0.9733	-2.196	3.382	0.5454
s__Faecalibacterium_prausnitzii	2.345	2.407	1.885	1.995	0.8862	1	-0.7442	1.58	0.4603
s__Akkermansia_muciniphila	2.218	5.989	1.946	6.285	0.4337	0.7864	-3.324	3.302	0.2713
s__Clostridiales_bacterium	1.939	2.117	1.722	1.742	0.6076	0.8726	-0.7673	1.22	0.2165
s__Phocaeicola_vulgatus	1.015	1.326	1.639	3.863	0.3247	0.7002	-2.447	0.6715	-0.6239
s__Prevotella_copri	1.599	5.221	0.9146	2.419	0.9664	1	-1.039	3.082	0.684
s__unclassified_d__Bacteria	1.216	0.4097	1.116	0.4679	0.1863	0.7002	-0.1322	0.3143	0.1005
s__[Eubacterium]_rectale	0.6537	1.045	1.636	2.684	0.1753	0.7002	-2.161	0.04428	-0.9826
s__unclassified_f__Lachnospiraceae	1.032	0.8475	1.207	1.121	0.7174	0.9202	-0.6892	0.3123	-0.1747
s__Subdoligranulum_sp._APC924/74	1.375	2.965	0.755	1.213	0.7048	0.9174	-0.4009	1.933	0.6197
s__unclassified_o__Bacteroidales	1.075	1.011	1.046	0.9181	0.8465	0.9997	-0.4652	0.532	0.02902
s__unclassified_g__Klebsiella	0.8572	1.457	1.173	2.302	0.2629	0.7002	-1.372	0.6343	-0.316
s__Bifidobacterium_pseudocatenulatum	1.194	2.51	0.8008	1.971	0.9799	1	-0.8195	1.682	0.3926
s__unclassified_g__Ruminococcus	0.8624	0.7752	1.017	0.9029	0.506	0.8528	-0.5873	0.3141	-0.1549
s__Bacteroides_uniformis	1.256	3.258	0.5347	0.6309	0.68	0.9061	-0.203	2.137	0.7216
s__unclassified_p__Firmicutes	0.7795	0.4414	0.9114	0.5334	0.3165	0.7002	-0.3793	0.1393	-0.1319
s__Anaerobutyricum_hallii	0.9337	0.9642	0.7313	1.13	0.1753	0.7002	-0.3992	0.708	0.2024
s__Gemmiger_formicilis	0.7795	1.592	0.8041	0.9448	0.3247	0.7002	-0.6399	0.6713	-0.02452
s__unclassified_g__Faecalibacterium	0.6758	0.9444	0.8127	0.827	0.3247	0.7002	-0.6018	0.3487	-0.1369
s__Bacteroides_caccae	0.6228	0.9173	0.6995	2.776	0.0246	0.7002	-1.248	0.7704	-0.07692
s__Bacteroides_fragilis	0.4051	0.5993	0.8335	1.356	0.2927	0.7002	-1.034	0.1026	-0.4284
s__Alistipes_putredinis	0.6977	0.9247	0.5362	0.7598	0.2287	0.7002	-0.2408	0.6089	0.1616
s__unclassified_f__Ruminococcaceae	0.6641	0.5489	0.5358	0.5938	0.1453	0.7002	-0.1713	0.4307	0.1283
s__unclassified_g__Clostridium	0.6516	0.9021	0.4887	0.7381	0.6076	0.8726	-0.2717	0.5696	0.163
s__Anaerostipes_hadrus	0.444	0.6669	0.6823	1.094	0.9129	1	-0.7743	0.2192	-0.2384
s__Bacteroides_stercoris	0.5876	0.719	0.5373	0.9021	0.3859	0.7405	-0.397	0.4631	0.05026
s__unclassified_g__Collinsella	0.4888	0.5585	0.5843	0.9885	0.4337	0.7864	-0.5344	0.3174	-0.09552
s__[Ruminococcus]_gnavus	0.4293	0.7642	0.6005	1.303	0.6924	0.9108	-0.7876	0.3372	-0.1713
s__Subdoligranulum_sp.	0.5261	0.8357	0.5018	0.516	0.2488	0.7002	-0.3202	0.3822	0.02428
s__unclassified_p__Proteobacteria	0.6075	0.9727	0.3963	0.812	0.3005	0.7002	-0.2858	0.6651	0.2111
s__Roseburia_inulinivorans	0.5218	0.6833	0.4627	0.6893	0.7174	0.9202	-0.277	0.4074	0.05907
s__unclassified_g__Alistipes	0.5538	0.7815	0.4244	0.5386	0.4239	0.7774	-0.2087	0.5001	0.1294
s__Bacteroides_thetaiotaomicron	0.4984	1.001	0.4795	0.9873	0.5501	0.868	-0.4691	0.547	0.01889
s__Oscillibacter_sp.	0.478	0.7527	0.4496	0.8116	0.6194	0.8726	-0.4167	0.4282	0.02842
s__Blautia_obeum	0.4286	0.414	0.4949	0.5609	0.8071	0.9733	-0.3402	0.1704	-0.06624
s__Klebsiella_variicola	0.3775	0.6343	0.541	1.103	0.3165	0.7002	-0.6607	0.2733	-0.1635
s__Lachnospiraceae_bacterium	0.4337	0.287	0.4721	0.3034	0.6434	0.8851	-0.194	0.124	-0.03836
s__[Ruminococcus]_torques	0.6	0.703	0.3042	0.216	0.1116	0.7002	0.06025	0.5928	0.2957
s__Bacteroides_ovatus	0.3777	0.5079	0.5245	0.8726	0.9129	1	-0.5483	0.2175	-0.1468
s__unclassified_g__Bifidobacterium	0.4221	0.635	0.3783	0.5558	0.6677	0.8975	-0.2835	0.357	0.0438
s__Roseburia_intestinalis	0.3337	0.4808	0.4484	1.081	0.285	0.7002	-0.6015	0.2341	-0.1147
s__Methanobrevibacter_smithii	0.3345	1.172	0.4156	1.217	0.6924	0.9108	-0.7067	0.5383	-0.08114
s__Firmicutes_bacterium_CAG:103	0.3163	0.463	0.4096	0.5788	0.7683	0.9481	-0.378	0.1476	-0.0934
s__Phocaeicola_plebeius	0.4905	1.22	0.2275	0.4805	0.4142	0.768	-0.1659	0.8015	0.263
s__Bifidobacterium_adolescentis	0.192	0.3401	0.5118	1.173	0.5959	0.8704	-0.8704	0.044	-0.3199
s__Flavonifractor_plautii	0.316	0.3789	0.3875	0.5422	0.6434	0.8851	-0.3462	0.1493	-0.07148
s__Dorea_longicatena	0.3537	0.4328	0.2894	0.3093	0.3501	0.7073	-0.1113	0.2663	0.06434
s__unclassified_g__Streptococcus	0.271	0.494	0.3536	0.4507	0.3165	0.7002	-0.3194	0.1744	-0.08269
s__Bifidobacterium_bifidum	0.2915	0.8588	0.3293	0.8158	0.4847	0.8313	-0.4742	0.3959	-0.03785
s__Phocaeicola_dorei	0.3562	1.021	0.2546	0.5407	0.3952	0.7479	-0.2711	0.5658	0.1016
s__unclassified_g__Blautia	0.235	0.2418	0.3721	0.4541	0.3501	0.7073	-0.3373	0.05211	-0.137
s__Ruthenibacterium_lactatiformans	0.3269	0.2729	0.2716	0.313	0.1234	0.7002	-0.1001	0.2073	0.05537
s__Raoultella_ornithinolytica	0.05362	0.1274	0.5096	2.536	0.1362	0.7002	-1.461	0.07027	-0.456
s__Clostridiaceae_bacterium	0.2467	0.1473	0.3015	0.2529	0.9664	1	-0.171	0.05225	-0.05473
s__Clostridium_sp._CAG:780	0.004063	0.01086	0.5289	2.727	0.3952	0.7479	-1.576	0.003619	-0.5248
s__Bilophila_wadsworthia	0.103	0.1255	0.4234	1.301	0.3084	0.7002	-0.8774	0.01736	-0.3204
s__unclassified_g__Methanobrevibacter	0.2304	0.8075	0.2868	0.8407	0.1154	0.7002	-0.5061	0.3683	-0.05642
s__Bacteroides_xylanisolvens	0.3082	0.9145	0.203	0.2812	0.9799	1	-0.1573	0.5044	0.1052
s__Ruminococcus_sp._CAG:177	0.316	0.7649	0.1875	0.5488	0.333	0.7002	-0.1799	0.4976	0.1285
s__Bacteroides_intestinalis	0.113	0.1338	0.3806	0.864	0.6314	0.8773	-0.6064	0.02901	-0.2676
s__Clostridia_bacterium	0.2955	0.4052	0.1966	0.2663	0.3501	0.7073	-0.07319	0.305	0.09885
s__uncultured_Clostridium_sp.	0.2217	0.0976	0.2631	0.191	0.8071	0.9733	-0.1218	0.03992	-0.04132
s__Alistipes_onderdonkii	0.2811	0.4905	0.1877	0.3793	0.285	0.7002	-0.1332	0.3434	0.09341
s__Streptococcus_salivarius	0.2132	0.3954	0.2528	0.3005	0.2287	0.7002	-0.2059	0.1461	-0.03949
s__Dorea_formicigenerans	0.245	0.1914	0.2177	0.1915	0.4337	0.7864	-0.06575	0.1259	0.0273
s__unclassified_g__Parabacteroides	0.2092	0.2821	0.2502	0.4082	0.7812	0.9576	-0.2358	0.1301	-0.04092
s__Roseburia_hominis	0.2623	0.4451	0.1952	0.2456	0.7812	0.9576	-0.1068	0.2772	0.06714
s__Eubacterium_sp._CAG:180	0.1127	0.3513	0.3363	0.7711	0.73	0.928	-0.5936	0.07098	-0.2236
s__Parabacteroides_merdae	0.1961	0.1495	0.2374	0.3066	0.1978	0.7002	-0.1718	0.07822	-0.04125
s__unclassified_f__Erysipelotrichaceae	0.2077	0.2266	0.2231	0.1575	0.2775	0.7002	-0.1135	0.08248	-0.01535
s__Coprococcus_comes	0.1936	0.1839	0.2246	0.2637	0.7427	0.934	-0.1621	0.08925	-0.03103
s__CrAssphage_ZA	0.08191	0.3105	0.3346	1.51	0.9799	1	-0.8636	0.1458	-0.2528
s__unclassified_g__Prevotella	0.1798	0.7052	0.2325	0.5973	0.333	0.7002	-0.3741	0.3301	-0.05273
s__unclassified_g__Roseburia	0.1923	0.2921	0.2195	0.2748	0.2558	0.7002	-0.1821	0.1257	-0.02717
s__Chitinophaga_sp._K20C18050901	0.08383	0.3131	0.3134	1.396	0.7174	0.9202	-0.8264	0.1513	-0.2295
s__Eubacteriaceae_bacterium	0.2252	0.247	0.1627	0.1793	0.1453	0.7002	-0.04676	0.1752	0.06246
s__unclassified_g__Lactobacillus	0.07718	0.153	0.3095	0.7288	0.03608	0.7002	-0.537	-0.01711	-0.2323
s__Salmonella_enterica	0.2088	0.2314	0.1701	0.229	0.242	0.7002	-0.08818	0.1626	0.03875
s__Lactobacillus_salivarius	0.1295	0.4279	0.2458	0.436	0.0408	0.7002	-0.3303	0.1207	-0.1164
s__Eubacterium_sp._OM08-24	0.135	0.4899	0.2278	0.9081	0.7048	0.9174	-0.5363	0.2152	-0.09281
s__Eubacterium_ventriosum	0.2408	0.4788	0.1172	0.1994	0.4847	0.8313	-0.05081	0.3438	0.1237
s__Firmicutes_bacterium_CAG:83	0.1236	0.2196	0.2336	0.6303	1	1	-0.3777	0.08894	-0.1099
s__Hungatella_hathewayi	0.1309	0.2176	0.2194	0.3444	0.6194	0.8726	-0.2428	0.05414	-0.08848
s__Phocaeicola_coprocola	0.1535	0.339	0.1906	0.4948	0.4337	0.7864	-0.2754	0.1696	-0.03706
s__unclassified_g__Coprobacillus	0.1674	0.2087	0.1754	0.1554	0.5843	0.868	-0.1047	0.09631	-0.007937
s__Klebsiella_quasipneumoniae	0.1661	0.274	0.1764	0.4059	0.192	0.7002	-0.2014	0.1627	-0.01031
s__Bacteroides_cellulosilyticus	0.1568	0.5051	0.1839	0.3456	0.9799	1	-0.228	0.2258	-0.02708
s__uncultured_Ruminococcus_sp.	0.16	0.1011	0.1803	0.1748	0.8202	0.9824	-0.09797	0.05397	-0.02025
s__Eubacterium_sp._38_16	0.246	0.5014	0.09382	0.1647	0.07852	0.7002	-0.01508	0.3672	0.1521
s__Ruminococcus_bromii	0.1189	0.1349	0.2207	0.4486	0.9129	1	-0.2988	0.03627	-0.1018
s__Lachnospira_eligens	0.09395	0.09697	0.2455	0.4314	0.73	0.928	-0.3381	-0.01309	-0.1515
s__Klebsiella_aerogenes	0.2091	0.4682	0.1275	0.239	0.2353	0.7002	-0.09672	0.3048	0.08159
s__Acinetobacter_baumannii	0.182	0.3637	0.153	0.4979	0.1598	0.7002	-0.2204	0.2477	0.02903
s__Collinsella_tanakaei	0.2791	1.219	0.05203	0.1945	0.3768	0.7293	-0.07348	0.7335	0.2271
s__Collinsella_aerofaciens	0.1603	0.1748	0.1697	0.2697	0.5728	0.868	-0.1337	0.09829	-0.009456
s__Firmicutes_bacterium	0.1366	0.2268	0.1897	0.2885	0.7554	0.9409	-0.2017	0.08481	-0.05305
s__unclassified_g__Escherichia	0.2015	0.3502	0.1245	0.261	0.3952	0.7479	-0.07561	0.246	0.07691
s__Parabacteroides_distasonis	0.1772	0.1801	0.1468	0.1402	0.5843	0.868	-0.05438	0.1167	0.03041
s__Veillonella_sp._CAG:933	0.1992	0.6055	0.1239	0.4846	0.192	0.7002	-0.1951	0.3533	0.07538
s__Ruminococcaceae_bacterium_AF10-16	0.1523	0.2962	0.1647	0.348	0.7427	0.934	-0.1916	0.1672	-0.01246
s__unclassified_g__Eggerthella	0.204	0.4557	0.1115	0.2281	0.5728	0.868	-0.0781	0.3048	0.09245
s__Megasphaera_micronuciformis	0.001315	0.004323	0.3128	1.614	0.7048	0.9174	-1.243	0.001273	-0.3114
s__unclassified_g__Enterobacter	0.184	0.4561	0.1295	0.3208	0.3768	0.7293	-0.1347	0.2662	0.05449
s__uncultured_crAssphage	0.05288	0.2039	0.2578	1.154	0.9933	1	-0.7057	0.08301	-0.2049
s__Subdoligranulum_sp._60_17	0.1491	0.3156	0.1524	0.1799	0.3165	0.7002	-0.125	0.1409	-0.003333
s__[Clostridium]_leptum	0.08842	0.1704	0.2067	0.4824	0.8597	1	-0.329	0.0467	-0.1183
s__Phascolarctobacterium_faecium	0.09453	0.2173	0.1981	0.4053	0.506	0.8528	-0.308	0.05169	-0.1036
s__unclassified_o__Enterobacterales	0.1686	0.2248	0.1221	0.2394	0.1319	0.7002	-0.08268	0.1714	0.04649
s__Clostridiales_bacterium_42_27	0.154	0.2721	0.1326	0.1944	0.8465	0.9997	-0.09851	0.1392	0.02136
s__Eubacterium_sp._CAG:202	0.1191	0.3721	0.1644	0.3775	0.7174	0.9202	-0.2395	0.1424	-0.04521
s__Shigella_sonnei	0.1666	0.2598	0.1148	0.2345	0.2558	0.7002	-0.07999	0.1811	0.05175
s__Alistipes_ihumii	0.2521	0.8962	0.02782	0.1151	0.192	0.7002	0.001609	0.59	0.2243
s__uncultured_Blautia_sp.	0.1379	0.09513	0.1395	0.113	0.8333	0.9914	-0.05616	0.05354	-0.001649
s__Flavobacteriales_bacterium	0.2073	0.6637	0.06957	0.1905	0.17	0.7002	-0.06878	0.4525	0.1377
s__Streptococcus_parasanguinis	0.08849	0.2022	0.1876	0.3417	0.6924	0.9108	-0.2529	0.03959	-0.09916
s__Eubacterium_sp.	0.1281	0.1894	0.1478	0.1773	0.7941	0.9653	-0.1116	0.08161	-0.01967
s__Romboutsia_timonensis	0.09195	0.0961	0.1816	0.5254	0.4847	0.8313	-0.3124	0.05187	-0.08964
s__Odoribacter_splanchnicus	0.1495	0.1544	0.1194	0.1991	0.0376	0.7002	-0.06536	0.1171	0.03014
s__Blautia_wexlerae	0.1106	0.08443	0.1582	0.1803	0.4847	0.8313	-0.1258	0.02028	-0.04763
s__Alistipes_indistinctus	0.1488	0.3629	0.1192	0.491	0.1079	0.7002	-0.2327	0.2345	0.02964
s__Anaerotruncus_colihominis	0.1549	0.3696	0.1119	0.1961	0.6314	0.8773	-0.08253	0.2156	0.04303
s__Clostridium_sp._CAG:302	0.089	0.3438	0.1746	0.4375	0.4537	0.804	-0.2993	0.1336	-0.08562
s__Parcubacteria_group_bacterium_ADurb.Bin216	0.1897	0.4746	0.06523	0.1895	0.1079	0.7002	-0.03951	0.3345	0.1245
s__unclassified_g__Butyricicoccus	0.1466	0.1677	0.1068	0.1119	0.4142	0.768	-0.0354	0.114	0.03984
s__Roseburia_sp.	0.1446	0.1731	0.1079	0.09548	0.953	1	-0.03677	0.1142	0.03663
s__Oscillibacter_sp._ER4	0.1253	0.3172	0.127	0.2722	0.4437	0.797	-0.1557	0.1576	-0.001782
s__Evtepia_gabavorous	0.1303	0.1165	0.1195	0.1603	0.3677	0.7205	-0.06306	0.0783	0.01076
s__Clostridioides_difficile	0.1278	0.07788	0.1204	0.05835	0.8333	0.9914	-0.02438	0.04591	0.007417
s__Clostridium_sp._CAG:138	0.142	0.4204	0.1025	0.2525	0.8333	0.9914	-0.1247	0.2357	0.03947
s__uncultured_bacterium	0.1347	0.06154	0.1068	0.03764	0.08441	0.7002	0.004153	0.05462	0.02796
s__Roseburia_faecis	0.1472	0.1971	0.09234	0.07763	0.9664	1	-0.009911	0.1387	0.0549
s__Streptococcus_thermophilus	0.1082	0.2812	0.1289	0.279	0.08748	0.7002	-0.1802	0.1336	-0.02069
s__unclassified_g__Citrobacter	0.06657	0.118	0.1699	0.4521	0.2159	0.7002	-0.3018	0.03707	-0.1033
s__Pseudomonas_aeruginosa	0.1289	0.2484	0.1054	0.3698	0.2037	0.7002	-0.1637	0.1744	0.02344
s__Faecalibacterium_sp._CAG:74_58_120	0.08301	0.1366	0.1501	0.313	0.3165	0.7002	-0.2037	0.04687	-0.06715
s__Eubacterium_sp._CAG:251	0.1185	0.3284	0.114	0.2416	0.7048	0.9174	-0.1412	0.1713	0.004496
s__Eggerthella_lenta	0.1431	0.2766	0.08555	0.1523	0.7554	0.9409	-0.04142	0.1821	0.05756
s__Parabacteroides_goldsteinii	0.04627	0.08158	0.1811	0.757	0.9262	1	-0.4385	0.03795	-0.1348
s__Bacteroides_eggerthii	0.1204	0.2124	0.1045	0.238	0.1362	0.7002	-0.105	0.1328	0.01598
s__unclassified_g__Phascolarctobacterium	0.07021	0.1714	0.1542	0.334	0.5501	0.868	-0.2377	0.04947	-0.08405
s__Faecalibacterium_sp.	0.1212	0.1327	0.1029	0.1207	0.9396	1	-0.04999	0.08547	0.01824
s__Eisenbergiella_tayi	0.1111	0.2683	0.1113	0.3672	0.7427	0.934	-0.1935	0.1545	-0.000138
s__Firmicutes_bacterium_CAG:124	0.1421	0.2855	0.07989	0.2603	0.1598	0.7002	-0.09256	0.1995	0.06226
s__unclassified_g__Dorea	0.1146	0.1132	0.1068	0.1273	0.2629	0.7002	-0.05275	0.07007	0.007738
s__Shigella_flexneri	0.1309	0.2084	0.08698	0.1813	0.2775	0.7002	-0.05252	0.1464	0.04394
s__Citrobacter_koseri	0.0325	0.04713	0.1834	0.8035	0.3165	0.7002	-0.4726	0.01966	-0.1509
s__Alistipes_communis	0.1063	0.1332	0.1084	0.1697	0.3501	0.7073	-0.08273	0.07486	-0.002108
s__unclassified_f__Zoogloeaceae	0.09236	0.1723	0.1177	0.5713	0.1407	0.7002	-0.274	0.1348	-0.02533
s__Enterocloster_bolteae	0.09077	0.1102	0.1185	0.1826	0.8202	0.9824	-0.1074	0.04657	-0.02771
s__[Clostridium]_scindens	0.08835	0.193	0.1191	0.1983	0.9799	1	-0.1388	0.07525	-0.03071
s__Collinsella_intestinalis	0.19	0.44	0.0149	0.04	0.00801	0.7002	0.03586	0.3635	0.1752
s__Thauera_sp._2A1	0.0764	0.1484	0.1283	0.6272	0.07427	0.7002	-0.3231	0.1109	-0.05188
s__Alistipes_finegoldii	0.09381	0.1171	0.1004	0.1504	0.3589	0.7106	-0.07664	0.06122	-0.006599
s__Coprococcus_catus	0.09475	0.0746	0.09708	0.1421	0.1155	0.7002	-0.05991	0.05398	-0.002326
s__Dialister_invisus	0.1368	0.6911	0.05032	0.1063	0.1548	0.7002	-0.07815	0.3845	0.08646
s__Alistipes_shahii	0.122	0.1845	0.06457	0.09606	0.1319	0.7002	-0.0102	0.144	0.05739
s__Enterobacter_hormaechei	0.1276	0.3684	0.05892	0.08256	0.4046	0.7586	-0.02731	0.213	0.0687
s__Candidatus_Melainabacteria_bacterium	0.00277	0.01245	0.1797	0.7908	0.4953	0.8425	-0.5226	0.002568	-0.177
s__Proteus_mirabilis	0.1769	0.9096	0.004027	0.006816	0.1319	0.7002	-0.001295	0.5197	0.1729
s__Firmicutes_bacterium_CAG:176	0.1416	0.6062	0.03772	0.1265	0.192	0.7002	-0.05262	0.3604	0.1039
s__Ruminococcus_sp.	0.05782	0.04857	0.1203	0.1499	0.242	0.7002	-0.1282	-0.008198	-0.06247
s__Alistipes_sp.	0.09696	0.1117	0.07437	0.08429	0.3677	0.7205	-0.02291	0.07454	0.02259
s__unclassified_g__Raoultella	0.02112	0.0799	0.1502	0.7591	0.2287	0.7002	-0.4374	0.04547	-0.1291
s__unclassified_g__Anaerobutyricum	0.1167	0.2021	0.05461	0.07998	0.0939	0.7002	-0.008316	0.1451	0.06207
s__Dialister_sp.	0.1199	0.4507	0.0511	0.09867	0.3247	0.7002	-0.05061	0.2678	0.0688
s__unclassified_g__Coprococcus	0.07861	0.1437	0.08496	0.2271	0.5169	0.8566	-0.1043	0.08496	-0.006339
s__Clostridiales_bacterium_41_12_two_minus	0.1156	0.3487	0.04739	0.05062	0.5169	0.8566	-0.01557	0.2172	0.06818
s__unclassified_g__Megasphaera	0.1572	0.8243	0.005431	0.01177	0.4046	0.7586	-0.007553	0.4663	0.1518
s__Gordonibacter_pamelaeae	0.06052	0.07335	0.1018	0.2218	0.6434	0.8851	-0.143	0.03048	-0.04125
s__Bifidobacterium_dentium	0.101	0.2535	0.06055	0.1238	1	1	-0.04299	0.1603	0.04045
s__Faecalibacterium_sp._CAG:74	0.05733	0.09729	0.1039	0.2216	0.506	0.8528	-0.1391	0.03554	-0.04655
s__Erysipelotrichia_bacterium	0.05838	0.1128	0.1006	0.4576	0.3247	0.7002	-0.2473	0.07702	-0.04224
s__Fusobacterium_ulcerans	0.002072	0.003137	0.1565	0.769	0.9396	1	-0.4552	-0.001777	-0.1545
s__Firmicutes_bacterium_CAG:129	0.1021	0.2116	0.05552	0.1116	0.2037	0.7002	-0.03692	0.1408	0.04659
s__Alistipes_putredinis_CAG:67	0.08405	0.1139	0.07281	0.1132	0.4239	0.7774	-0.05041	0.06882	0.01125
s__Eubacterium_ramulus	0.09247	0.0738	0.06118	0.07258	0.02801	0.7002	-0.006968	0.06998	0.03129
s__Adlercreutzia_equolifaciens	0.06529	0.09736	0.08801	0.1347	0.8995	1	-0.08734	0.03372	-0.02272
s__Parasutterella_excrementihominis	0.08397	0.2853	0.06929	0.1292	0.1194	0.7002	-0.0862	0.1374	0.01469
s__Parabacteroides_timonensis	0.009738	0.02242	0.1418	0.6633	0.8597	1	-0.39	0.006173	-0.1321
s__Prevotella_sp.	0.1164	0.3471	0.03447	0.09071	0.953	1	-0.02572	0.2225	0.08189
s__Lactobacillus_mucosae	0.03453	0.1422	0.1163	0.3516	0.4437	0.797	-0.2411	0.03575	-0.08183
s__Dialister_succinatiphilus	0.08849	0.2757	0.06157	0.2906	0.7683	0.9481	-0.1216	0.1701	0.02691
s__unclassified_g__Eubacterium	0.0788	0.1006	0.07025	0.08459	0.7048	0.9174	-0.03853	0.06057	0.008553
s__Bifidobacterium_breve	0.08239	0.1741	0.06585	0.1182	0.8995	1	-0.05416	0.1001	0.01654
s__Raoultella_planticola	0.03239	0.107	0.1146	0.5392	0.2287	0.7002	-0.3044	0.05365	-0.08218
s__uncultured_Faecalibacterium_sp.	0.06652	0.06522	0.07916	0.08152	0.7683	0.9481	-0.05135	0.02675	-0.01263
s__[Eubacterium]_siraeum	0.09433	0.2986	0.04934	0.1103	0.506	0.8528	-0.05091	0.1882	0.04499
s__Haemophilus_parainfluenzae	0.07261	0.1698	0.0708	0.2708	0.4142	0.768	-0.114	0.112	0.001821
s__Bacteroides_salyersiae	0.07339	0.1004	0.06885	0.1308	0.5389	0.868	-0.05871	0.05925	0.004534
s__Subdoligranulum_sp._OF01-18	0.07502	0.06321	0.06613	0.07483	0.1807	0.7002	-0.02508	0.04442	0.008896
s__Bdellovibrio_phage_phi1402	0.14	0.7406	1.953e-06	7.583e-06	0.9851	1	-3.934e-06	0.4199	0.14
s__uncultured_Eubacterium_sp.	0.07739	0.06426	0.06014	0.06787	0.1276	0.7002	-0.01865	0.05094	0.01725
s__Phascolarctobacterium_succinatutens	0.04661	0.06721	0.09082	0.1768	0.7174	0.9202	-0.1189	0.01722	-0.04422
s__Enterocloster_clostridioformis	0.05812	0.06757	0.0793	0.1232	0.6076	0.8726	-0.07622	0.02705	-0.02118
s__Subdoligranulum_variabile	0.08008	0.1132	0.05456	0.04544	0.7048	0.9174	-0.01683	0.06746	0.02552
s__unclassified_g__Bilophila	0.026	0.03167	0.1084	0.3276	0.2558	0.7002	-0.2149	0.002419	-0.08243
s__[Ruminococcus]_lactaris	0.04343	0.0536	0.09069	0.2366	0.8597	1	-0.148	0.02111	-0.04727
s__Fusicatenibacter_saccharivorans	0.06614	0.08837	0.06657	0.06582	0.6194	0.8726	-0.03743	0.04322	-0.0004339
s__Bacteroides_finegoldii	0.06391	0.07169	0.06833	0.1528	0.3165	0.7002	-0.07592	0.04707	-0.004423
s__unclassified_f__Eggerthellaceae	0.05878	0.07434	0.07311	0.106	0.68	0.9061	-0.06315	0.03359	-0.01433
s__Holdemania_filiformis	0.04515	0.03556	0.08642	0.1186	0.7427	0.934	-0.09098	-0.001011	-0.04127
s__unclassified_g__Megamonas	0.06086	0.1223	0.06966	0.1424	0.3247	0.7002	-0.08477	0.06197	-0.008813
s__Intestinimonas_butyriciproducens	0.06043	0.05976	0.06972	0.136	0.4743	0.823	-0.06888	0.04112	-0.009298
s__Clostridiales_bacterium_52_15	0.0759	0.07013	0.05419	0.04356	0.4743	0.823	-0.007116	0.05295	0.02171
s__unclassified_g__Subdoligranulum	0.07084	0.06051	0.05781	0.06625	0.1598	0.7002	-0.02287	0.04433	0.01303
s__Rikenellaceae_bacterium	0.0351	0.05493	0.0935	0.3038	0.242	0.7002	-0.1966	0.03106	-0.05841
s__Catabacter_hongkongensis	0.09673	0.4439	0.03111	0.06601	0.5501	0.868	-0.03868	0.2448	0.06563
s__Klebsiella_oxytoca	0.04612	0.0814	0.08068	0.2252	0.242	0.7002	-0.1356	0.04004	-0.03456
s__Clostridium_sp._CAG:217	0.05484	0.1154	0.07182	0.1799	0.8333	0.9914	-0.09719	0.05503	-0.01698
s__Eubacterium_sp._CAG:146	0.09086	0.1815	0.03497	0.05959	0.1194	0.7002	-0.003349	0.1361	0.05589
s__unclassified_f__Oscillospiraceae	0.03693	0.039	0.08686	0.1397	0.8995	1	-0.1073	-0.001421	-0.04992
s__Subdoligranulum_sp._4_3_54A2FAA	0.06886	0.0606	0.05376	0.06717	0.07852	0.7002	-0.01927	0.05201	0.01509
s__Intestinibacter_bartlettii	0.07633	0.1155	0.04532	0.05023	0.7941	0.9653	-0.01066	0.08399	0.031
s__Clostridiales_bacterium_Marseille-P2846	0.06389	0.07429	0.05745	0.1042	0.4847	0.8313	-0.0424	0.05095	0.006449
s__Clostridiales_bacterium_59_14	0.0516	0.06227	0.06581	0.07462	0.3589	0.7106	-0.05188	0.02295	-0.01421
s__Roseburia_sp._TF10-5	0.06988	0.1336	0.04686	0.04412	0.3084	0.7002	-0.02377	0.08255	0.02301
s__Butyricimonas_virosa	0.09212	0.1985	0.024	0.03519	0.03051	0.7002	0.008301	0.1588	0.06812
s__Bacilli_bacterium	0.03477	0.07267	0.08088	0.3871	0.2593	0.7002	-0.2116	0.04935	-0.0461
s__Anaerobutyricum_soehngenii	0.08036	0.1489	0.03414	0.05225	0.2287	0.7002	-0.00597	0.1107	0.04622
s__Clostridium_sp._AT4	0.04427	0.1265	0.06887	0.2467	0.1007	0.7002	-0.1514	0.06631	-0.02459
s__Firmicutes_bacterium_CAG:321	0.02654	0.09731	0.08607	0.2934	0.9329	1	-0.1853	0.03719	-0.05951
s__unclassified_g__Olsenella	0.111	0.5646	0.001049	0.001406	0.2037	0.7002	0.000641	0.3262	0.1099
s__Shigella_dysenteriae	0.06683	0.1068	0.04478	0.09333	0.3415	0.7002	-0.0284	0.07303	0.02206
s__Raoultibacter_timonensis	0.0491	0.06386	0.06225	0.1158	0.4046	0.7586	-0.06337	0.0331	-0.01315
s__Akkermansia_muciniphila_CAG:154	0.06763	0.2063	0.04283	0.1697	0.2629	0.7002	-0.07168	0.1293	0.02481
s__Prevotella_sp._AM23-5	0.04881	0.1921	0.06145	0.1882	0.3952	0.7479	-0.1151	0.09046	-0.01263
s__Tyzzerella_nexilis	0.05698	0.08983	0.05113	0.06226	0.8333	0.9914	-0.03419	0.05429	0.005845
s__unclassified_o__Pseudomonadales	0.06016	0.1321	0.04761	0.1833	0.07995	0.7002	-0.08092	0.09048	0.01255
s__Megamonas_funiformis	0.05027	0.1047	0.05611	0.1137	0.5169	0.8566	-0.06207	0.05202	-0.005837
s__Paraprevotella_clara	0.06274	0.2044	0.043	0.08287	0.3589	0.7106	-0.04698	0.1087	0.01976
s__Anaeromassilibacillus_sp._An250	0.05224	0.06159	0.05328	0.06466	0.8995	1	-0.03346	0.03007	-0.001044
s__Clostridium_sp._SS2/1	0.04322	0.05762	0.06007	0.0887	0.8862	1	-0.05601	0.02182	-0.01684
s__Prevotella_buccae	0.0004965	0.001564	0.1016	0.5257	0.9127	1	-0.3038	0.0006046	-0.1011
s__Clostridium_sp._CAG:440	0.006379	0.02034	0.09549	0.3883	0.73	0.928	-0.266	0.004754	-0.08913
s__Bilophila_sp._4_1_30	0.02097	0.02556	0.08085	0.2322	0.2037	0.7002	-0.1554	0.0007983	-0.05987
s__Phocaeicola_massiliensis	0.05743	0.08092	0.04316	0.09681	0.1276	0.7002	-0.03523	0.05934	0.01426
s__Clostridium_sp._CAG:217_53_7	0.04315	0.09056	0.05661	0.1416	0.4639	0.8138	-0.08053	0.05025	-0.01346
s__Subdoligranulum_sp._AM16-9	0.0577	0.05228	0.03979	0.04585	0.06049	0.7002	-0.007594	0.04484	0.01791
s__Ruminococcus_callidus	0.03811	0.06147	0.05867	0.09091	0.5501	0.868	-0.06206	0.01706	-0.02057
s__Klebsiella_sp._MS_92-3	0.04757	0.08372	0.04819	0.1228	0.2353	0.7002	-0.05634	0.04958	-0.0006147
s__Firmicutes_bacterium_CAG:145	0.03406	0.08563	0.06154	0.2361	0.3501	0.7073	-0.1309	0.04641	-0.02748
s__Firmicutes_bacterium_CAG:341	0.05618	0.1689	0.0393	0.09334	0.9664	1	-0.04656	0.09811	0.01688
s__Peptoclostridium_sp._AF21-18	0.09501	0.4937	0.0002411	0.0003263	0.3415	0.7002	-9.21e-05	0.283	0.09478
s__Parabacteroides_johnsonii	0.04626	0.07307	0.04893	0.07112	0.6677	0.8975	-0.04224	0.03358	-0.002671
s__Citrobacter_freundii	0.04124	0.06936	0.05262	0.1302	0.1978	0.7002	-0.07245	0.03744	-0.01139
s__Faecalibacterium_sp._AF27-11BH	0.0308	0.03565	0.06296	0.07717	0.192	0.7002	-0.06832	3.853e-05	-0.03216
s__[Clostridium]_innocuum	0.05821	0.08139	0.03474	0.02849	0.6677	0.8975	-0.005064	0.05857	0.02347
s__Firmicutes_bacterium_CAG:321_26_22	0.02229	0.07583	0.07008	0.2312	0.4437	0.797	-0.1454	0.0254	-0.04777
s__unclassified_g__Haemophilus	0.044	0.1038	0.04787	0.1858	0.2629	0.7002	-0.09261	0.06679	-0.003868
s__Akkermansia_sp._CAG:344	0.03682	0.1497	0.05501	0.1993	0.4141	0.768	-0.1172	0.0688	-0.0182
s__Clostridium_sp._ATCC_BAA-442	0.03948	0.04008	0.05192	0.06653	0.7048	0.9174	-0.0446	0.01354	-0.01244
s__Butyricicoccus_sp._AM28-25	0.03706	0.03107	0.0541	0.067	0.7174	0.9202	-0.04553	0.009808	-0.01704
s__unclassified_g__Dialister	0.05004	0.1382	0.04065	0.1177	0.9664	1	-0.05659	0.07951	0.009395
s__Clostridium_sp._CAG:58	0.03939	0.06528	0.05121	0.09276	0.8465	0.9997	-0.0542	0.02922	-0.01182
s__Faecalicatena_fissicatena	0.03983	0.07273	0.05052	0.1296	0.9129	1	-0.07276	0.03668	-0.01069
s__Asaccharobacter_celatus	0.03872	0.0564	0.05158	0.08119	0.8995	1	-0.04944	0.02449	-0.01286
s__Bifidobacterium_catenulatum	0.05189	0.1015	0.0383	0.07622	0.7683	0.9481	-0.03162	0.05924	0.01359
s__Chlamydia_trachomatis	0.03065	0.06965	0.05888	0.182	0.5389	0.868	-0.1087	0.02708	-0.02823
s__Bacteroides_clarus	0.04532	0.05624	0.04386	0.05755	0.5169	0.8566	-0.02884	0.03118	0.001468
s__Firmicutes_bacterium_CAG:41	0.03591	0.07613	0.05277	0.0703	0.1548	0.7002	-0.05385	0.0211	-0.01687
s__Holdemanella_biformis	0.04506	0.08681	0.04359	0.0831	0.5959	0.8704	-0.04469	0.04713	0.001463
s__Agathobaculum_butyriciproducens	0.04579	0.04969	0.04281	0.04462	0.4337	0.7864	-0.02078	0.02863	0.002979
s__Clostridium_sp._CAG:299	0.007037	0.0125	0.08104	0.3981	0.4239	0.7774	-0.2309	0.007436	-0.07401
s__Lachnospiraceae_bacterium_7_1_58FAA	0.04307	0.1192	0.04389	0.08192	0.7174	0.9202	-0.04929	0.05508	-0.0008232
s__Faecalibacterium_sp._AM43-5AT	0.03191	0.03258	0.05492	0.05835	0.2558	0.7002	-0.04678	-0.0001913	-0.02301
s__Clostridium_sp._CAG:492	0.02216	0.08214	0.06442	0.3187	0.9933	1	-0.181	0.045	-0.04225
s__unclassified_g__Enterocloster	0.03806	0.08345	0.04802	0.08933	0.6924	0.9108	-0.05735	0.03468	-0.00996
s__Bacteroides_sp.	0.03866	0.08047	0.04657	0.07307	0.7048	0.9174	-0.04581	0.03584	-0.007918
s__Methanobrevibacter_smithii_CAG:186	0.03842	0.1339	0.0461	0.1358	0.2312	0.7002	-0.0792	0.07138	-0.007679
s__Lachnospira_pectinoschiza	0.02801	0.04605	0.05573	0.09548	0.6434	0.8851	-0.07039	0.008472	-0.02772
s__Enterocloster_aldensis	0.02453	0.04211	0.05887	0.1562	0.3859	0.7405	-0.09997	0.01208	-0.03434
s__Enterobacter_cloacae	0.04414	0.07929	0.03894	0.06341	0.3952	0.7479	-0.02989	0.0441	0.005201
s__Firmicutes_bacterium_CAG:110	0.03886	0.0622	0.0441	0.09105	0.68	0.9061	-0.05451	0.03036	-0.005236
s__Enterobacter_roggenkampii	0.04359	0.07615	0.03934	0.1267	0.1548	0.7002	-0.05953	0.05061	0.004249
s__Mediterraneibacter_glycyrrhizinilyticus	0.04975	0.1445	0.03244	0.072	0.68	0.9061	-0.03434	0.08573	0.01731
s__[Clostridium]_symbiosum	0.03188	0.02482	0.04981	0.06016	0.3952	0.7479	-0.04361	0.003628	-0.01794
s__Clostridium_sp._AF34-10BH	0.02059	0.02363	0.06075	0.1972	0.3005	0.7002	-0.1391	0.007917	-0.04017
s__unclassified_g__Enterococcus	0.05912	0.1968	0.0209	0.05532	0.7941	0.9653	-0.01644	0.1276	0.03823
s__Ruminococcus_sp._AM42-11	0.04099	0.02757	0.03859	0.04043	0.2353	0.7002	-0.01661	0.01939	0.002397
s__Oscillibacter_sp._57_20	0.04232	0.0511	0.03725	0.06437	0.15	0.7002	-0.02875	0.03408	0.005072
s__Lachnospiraceae_bacterium_KGMB03038	0.01977	0.03959	0.05919	0.2589	0.7554	0.9409	-0.1504	0.02277	-0.03943
s__Roseburia_sp._AM16-25	0.01608	0.04165	0.0626	0.1935	0.4337	0.7864	-0.1322	0.007003	-0.04652
s__unclassified_g__Oscillibacter	0.03788	0.06292	0.04021	0.05546	0.5389	0.868	-0.03112	0.03067	-0.002336
s__Firmicutes_bacterium_CAG:176_63_11	0.0169	0.03064	0.06083	0.1558	0.6076	0.8726	-0.1106	0.007525	-0.04393
s__Lachnospiraceae_bacterium_AM26-1LB	0.02996	0.04422	0.04735	0.08038	0.953	1	-0.05258	0.01601	-0.0174
s__Ruminococcus_sp._AF31-8BH	0.03868	0.05901	0.03827	0.06329	0.8995	1	-0.03437	0.03563	0.000413
s__Ruminococcus_sp._AF42-10	0.0323	0.0476	0.04372	0.08247	0.8862	1	-0.05137	0.02159	-0.01141
s__Erysipelatoclostridium_ramosum	0.03451	0.06482	0.04126	0.05668	0.2037	0.7002	-0.03729	0.02352	-0.006749
s__Oxalobacter_formigenes	0.03259	0.08351	0.04222	0.08913	0.2222	0.7002	-0.05347	0.03481	-0.009635
s__Blautia_sp._KLE_1732	0.0372	0.04188	0.03593	0.03693	0.9129	1	-0.01938	0.02362	0.001269
s__Bacteroidaceae_bacterium	0.04133	0.05545	0.03151	0.03454	0.9396	1	-0.01467	0.03322	0.009831
s__Oscillibacter_sp._CAG:241_62_21	0.05543	0.1459	0.01669	0.02921	0.5959	0.8704	-0.001804	0.1016	0.03874
s__Klebsiella_michiganensis	0.02914	0.07501	0.04274	0.1183	0.3005	0.7002	-0.06717	0.03304	-0.0136
s__Firmicutes_bacterium_CAG:170	0.04458	0.0779	0.02719	0.04025	0.3501	0.7073	-0.01039	0.05401	0.01739
s__Lactobacillus_fermentum	0.0266	0.04858	0.04508	0.08079	0.6677	0.8975	-0.05561	0.0141	-0.01849
s__Neglecta_timonensis	0.03495	0.08303	0.03625	0.09288	0.6924	0.9108	-0.04946	0.04104	-0.001302
s__Enterobacter_ludwigii	0.03652	0.0479	0.03444	0.07152	0.1978	0.7002	-0.03318	0.02994	0.00209
s__Negativicutes_bacterium	0.02553	0.05506	0.04519	0.2032	0.1648	0.7002	-0.107	0.03627	-0.01964
s__Bacteroides_faecis	0.03199	0.02594	0.03854	0.05005	0.3768	0.7293	-0.02715	0.01256	-0.006545
s__Faecalibacterium_sp._Marseille-P9312	0.04923	0.06815	0.021	0.02424	0.2159	0.7002	0.003663	0.05877	0.02823
s__Eubacterium_sp._CAG:274	0.02834	0.06376	0.04186	0.07156	0.6677	0.8975	-0.04935	0.01891	-0.01352
s__[Clostridium]_hylemonae	0.003594	0.005356	0.06659	0.257	0.5959	0.8704	-0.1693	-0.00141	-0.06298
s__Desulfovibrio_sp.	0.0618	0.2168	0.008202	0.02886	0.2775	0.7002	-0.007849	0.1487	0.05362
s__uncultured_Butyricicoccus_sp.	0.03371	0.03193	0.03533	0.03289	0.953	1	-0.01905	0.01506	-0.001614
s__Bacteroides_sp._D20	0.03816	0.06492	0.03085	0.04142	0.7554	0.9409	-0.02022	0.03805	0.007314
s__Enterococcus_faecalis	0.01797	0.02401	0.05023	0.1425	0.1007	0.7002	-0.0923	0.008578	-0.03226
s__Blautia_hansenii	0.03485	0.06744	0.03333	0.06831	0.6434	0.8851	-0.03761	0.03876	0.001512
s__Lachnoclostridium_phocaeense	0.01536	0.06044	0.05239	0.224	0.2629	0.7002	-0.1343	0.02735	-0.03704
s__Bacteroides_coprocola_CAG:162	0.02919	0.08497	0.03839	0.1149	0.7111	0.9186	-0.06996	0.04128	-0.0092
s__Firmicutes_bacterium_AF36-3BH	0.02272	0.02939	0.04478	0.06772	0.2097	0.7002	-0.05458	0.002509	-0.02206
s__Faecalibacterium_sp._BIOML-A1	0.04498	0.1256	0.02243	0.04426	0.2287	0.7002	-0.01899	0.07933	0.02254
s__Gardnerella_vaginalis	0.01968	0.02651	0.0472	0.1311	0.2775	0.7002	-0.08323	0.008784	-0.02752
s__Subdoligranulum_sp._AF14-43	0.03715	0.03127	0.02946	0.03281	0.1598	0.7002	-0.009295	0.02463	0.007698
s__Turicibacter_sanguinis	0.03742	0.1367	0.0291	0.07034	0.4437	0.797	-0.04042	0.07266	0.008321
s__Coprococcus_eutactus	0.02622	0.03723	0.03965	0.06809	0.9396	1	-0.04727	0.0134	-0.01343
s__Enterococcus_avium	0.0641	0.2577	0.001487	0.003434	0.4847	0.8313	-0.0001627	0.1655	0.0626
s__Eubacterium_sp._AM28-29	0.02216	0.0404	0.04336	0.1052	0.7048	0.9174	-0.06846	0.01696	-0.0212
s__Faecalibacterium_sp._AF10-46	0.02763	0.02912	0.03779	0.04301	0.7048	0.9174	-0.03022	0.007091	-0.01016
s__Clostridium_sp._CAG:417	0.05177	0.257	0.01291	0.04434	0.5278	0.8613	-0.0226	0.1439	0.03886
s__Prevotella_corporis	0.001256	0.003179	0.06268	0.25	0.4847	0.8313	-0.1691	0.0006742	-0.06142
s__Firmicutes_bacterium_AM55-24TS	0.02111	0.02716	0.04175	0.06002	0.1807	0.7002	-0.04556	0.002021	-0.02064
s__Azospirillum_sp._CAG:260	0.06216	0.3257	0.0004645	0.0005445	0.7173	0.9202	-0.0001775	0.185	0.06171
s__Dysosmobacter_welbionis	0.02496	0.02525	0.03764	0.04034	0.4537	0.804	-0.02957	0.004219	-0.01268
s__Parabacteroides_sp._AF18-52	0.02999	0.0961	0.03231	0.1006	0.5389	0.868	-0.05314	0.0515	-0.002324
s__Coprobacillus_cateniformis	0.01783	0.02519	0.04442	0.1594	0.5959	0.8704	-0.09041	0.01357	-0.02659
s__Prevotella_stercorea	0.04788	0.19	0.01425	0.04418	0.2927	0.7002	-0.01599	0.109	0.03362
s__unclassified_c__Gammaproteobacteria	0.03631	0.04154	0.02469	0.03253	0.2701	0.7002	-0.008238	0.0319	0.01162
s__Prevotella_sp._CAG:891	0.05928	0.3083	0.001502	0.002524	0.8597	1	-0.00126	0.1754	0.05779
s__Bacteroides_oleiciplenus	0.03549	0.1214	0.02515	0.04322	0.9664	1	-0.02442	0.06253	0.01034
s__Anaerotruncus_sp._22A2-44	0.05612	0.2794	0.004474	0.01192	0.1807	0.7002	-0.004446	0.1596	0.05166
s__Intestinimonas_massiliensis	0.02581	0.04136	0.03449	0.07735	0.8333	0.9914	-0.0433	0.01859	-0.008679
s__Ruminococcus_sp._CAG:254	0.00626	0.01521	0.054	0.1546	0.4847	0.8313	-0.1145	-0.0006436	-0.04774
s__Bacteroides_nordii	0.02018	0.03654	0.04004	0.1446	0.4239	0.7774	-0.08425	0.01933	-0.01986
s__Zoogloea_sp._1C4	0.02025	0.04289	0.0389	0.1818	0.1639	0.7002	-0.09593	0.0309	-0.01865
s__Firmicutes_bacterium_CAG:137	0.01287	0.02104	0.04624	0.09503	0.9933	1	-0.07589	-0.002321	-0.03337
s__unclassified_g__Absiella	0.05317	0.1894	0.0058	0.003746	0.03051	0.7002	0.003241	0.1309	0.04737
s__Dialister_invisus_CAG:218	0.04291	0.2171	0.01586	0.0342	0.1453	0.7002	-0.02415	0.1148	0.02703
s__Alistipes_sp._56_11	0.008159	0.038	0.05053	0.1885	0.5168	0.8566	-0.1227	0.0137	-0.04237
s__Firmicutes_bacterium_AM59-13	0.02243	0.0325	0.03581	0.08336	0.506	0.8528	-0.05479	0.01483	-0.01339
s__Clostridium_sp._CAG:567	0.004026	0.009952	0.05413	0.2256	0.1024	0.7002	-0.1527	0.002219	-0.05013
s__Christensenella_minuta	0.03787	0.0741	0.02018	0.04583	0.3859	0.7405	-0.01324	0.04996	0.01769
s__Parabacteroides_sp._TM07-1AC	0.02837	0.0707	0.02933	0.1205	0.7683	0.9481	-0.05867	0.04295	-0.0009543
s__Flavonifractor_sp._An100	0.03133	0.1355	0.02621	0.0696	0.7048	0.9174	-0.04325	0.0708	0.005122
s__Alistipes_sp._HGB5	0.02307	0.03436	0.03431	0.07462	0.7174	0.9202	-0.04356	0.01506	-0.01124
s__Pyramidobacter_sp._SM-530-WT-4B	0.01743	0.06485	0.03979	0.1903	0.3588	0.7106	-0.11	0.03462	-0.02236
s__Bacteroides_sp._2_2_4	0.03019	0.04512	0.02694	0.03634	0.73	0.928	-0.01673	0.02534	0.003249
s__uncultured_Oscillibacter_sp.	0.02238	0.02013	0.03474	0.04933	0.8071	0.9733	-0.03349	0.005081	-0.01236
s__Trichuris_trichiura	0.03424	0.03822	0.0226	0.03183	0.2222	0.7002	-0.006305	0.03062	0.01164
s__Clostridium_sp._CAG:226	0.04858	0.1337	0.008087	0.02367	0.4537	0.804	0.0002791	0.1002	0.0405
s__Alistipes_senegalensis	0.02579	0.03278	0.02995	0.06409	0.242	0.7002	-0.03462	0.02028	-0.004161
s__Eubacterium_sp._CAG:38	0.02674	0.07406	0.02885	0.05857	0.8862	1	-0.03566	0.03381	-0.002111
s__Firmicutes_bacterium_CAG:114	0.02917	0.02591	0.02618	0.03407	0.3768	0.7293	-0.01458	0.0176	0.00299
s__Dialister_hominis	0.03057	0.08209	0.02477	0.07121	0.9933	1	-0.03571	0.04585	0.005788
s__Lachnospiraceae_bacterium_5_1_63FAA	0.02249	0.03589	0.03258	0.05383	0.9129	1	-0.03588	0.0129	-0.01009
s__Barnesiella_intestinihominis	0.04996	0.1068	0.005092	0.01449	0.1407	0.7002	0.01055	0.08822	0.04487
s__Lawsonibacter_asaccharolyticus	0.03313	0.02923	0.02151	0.01647	0.15	0.7002	-0.0002418	0.02468	0.01162
s__Streptococcus_vestibularis	0.0246	0.0467	0.02992	0.03585	0.09725	0.7002	-0.0264	0.01739	-0.005316
s__Lupinus_albus	0.02821	0.01375	0.02627	0.01907	0.3084	0.7002	-0.007097	0.01063	0.001945
s__Anaerostipes_caccae	0.02339	0.02539	0.03085	0.02532	0.1116	0.7002	-0.02086	0.006126	-0.007463
s__uncultured_Bacteroides_sp.	0.02781	0.04183	0.02612	0.03443	0.7941	0.9653	-0.01715	0.02339	0.001696
s__Firmicutes_bacterium_OM08-11AC	0.01976	0.02854	0.03372	0.07595	0.4537	0.804	-0.04721	0.0109	-0.01397
s__Lachnospiraceae_bacterium_GAM79	0.01075	0.01117	0.0425	0.1473	0.2629	0.7002	-0.09108	0.001142	-0.03176
s__Lactobacillus_gasseri	0.005072	0.01201	0.04766	0.15	0.02155	0.7002	-0.1083	-0.0002864	-0.04259
s__Bacteroides_sp._4_3_47FAA	0.02111	0.03147	0.03136	0.06789	0.3677	0.7205	-0.03968	0.01479	-0.01024
s__Coriobacteriaceae_bacterium	0.02442	0.02467	0.02794	0.04441	0.5169	0.8566	-0.02343	0.01522	-0.003512
s__Akkermansia_sp._54_46	0.0329	0.0966	0.01945	0.07904	0.113	0.7002	-0.03036	0.06011	0.01346
s__Actinomyces_sp._oral_taxon_448	0.02119	0.02967	0.03104	0.05117	0.8597	1	-0.03173	0.01068	-0.009852
s__Lactobacillus_paragasseri	0.003817	0.01053	0.04795	0.1554	0.03758	0.7002	-0.1109	-0.00216	-0.04413
s__Porphyromonadaceae_bacterium	0.02997	0.07331	0.02166	0.06875	0.02062	0.7002	-0.02795	0.04904	0.008314
s__Streptococcus_anginosus	0.03456	0.1018	0.01699	0.01866	0.68	0.9061	-0.01054	0.0644	0.01758
s__Firmicutes_bacterium_CAG:56	0.02176	0.03805	0.02966	0.07936	0.8862	1	-0.04605	0.02085	-0.007892
s__Blautia_sp._OF03-15BH	0.02154	0.0172	0.02937	0.03499	0.9799	1	-0.02292	0.005237	-0.007837
s__Blautia_sp._CAG:237	0.007063	0.007899	0.04363	0.1091	0.8729	1	-0.0877	-0.004604	-0.03657
s__Enterococcus_faecium	0.02513	0.01561	0.02538	0.01623	0.8202	0.9824	-0.009135	0.00767	-0.000249
s__Enterobacter_mori	0.005926	0.008699	0.04449	0.1638	0.3084	0.7002	-0.1096	0.00393	-0.03856
s__uncultured_Flavonifractor_sp.	0.02083	0.0265	0.02934	0.06219	0.8729	1	-0.0371	0.01248	-0.008506
s__Blautia_hydrogenotrophica	0.01647	0.02765	0.03345	0.07506	0.5389	0.868	-0.04941	0.008715	-0.01698
s__Clostridium_disporicum	0.02198	0.06135	0.02764	0.08426	0.7427	0.934	-0.04783	0.03027	-0.005658
s__Propionibacterium_acidifaciens	0.02225	0.03758	0.02724	0.05471	0.7554	0.9409	-0.03178	0.01808	-0.004996
s__Roseburia_sp._AM51-8	0.01051	0.02597	0.03865	0.1208	0.8202	0.9824	-0.07734	0.004866	-0.02815
s__Butyricicoccus_sp._AM42-5AC	0.03714	0.08656	0.01131	0.01142	0.3084	0.7002	0.0003767	0.06328	0.02584
s__Pyramidobacter_piscolens	0.03028	0.1452	0.01816	0.05786	0.567	0.868	-0.03383	0.07748	0.01212
s__Gordonibacter_urolithinfaciens	0.01773	0.01708	0.0305	0.05365	0.333	0.7002	-0.03592	0.005693	-0.01276
s__Dialister_sp._CAG:357	0.02615	0.07148	0.02204	0.06426	0.567	0.868	-0.03132	0.03863	0.004107
s__Clostridium_sp._AF36-18BH	0.0138	0.01734	0.03422	0.0933	0.3005	0.7002	-0.05826	0.00482	-0.02042
s__Clostridium_sp._CAG:413	0.04023	0.09083	0.007751	0.01105	0.1807	0.7002	0.003413	0.0703	0.03248
s__uncultured_prokaryote	0.02334	0.05385	0.02454	0.07112	0.5278	0.8613	-0.03876	0.03272	-0.001201
s__Bacteroides_sp._AM16-15	0.02867	0.04148	0.01897	0.05147	0.1079	0.7002	-0.01788	0.03157	0.0097
s__Bacteroidetes/Chlorobi_group_bacterium_Naka2016	0.04759	0.2518	5.888e-07	3.059e-06	1	1	-1.178e-06	0.1428	0.04761
s__Ruminococcus_sp._5_1_39BFAA	0.01741	0.01558	0.02987	0.04265	0.2222	0.7002	-0.02932	0.002087	-0.01246
s__Ruminococcaceae_bacterium_cv2	0.02656	0.02387	0.02058	0.02251	0.1155	0.7002	-0.006828	0.01853	0.005974
s__Bacteroides_sp._3_1_40A	0.01922	0.02648	0.02787	0.05663	0.3768	0.7293	-0.03545	0.01238	-0.00865
s__Blautia_faecicola	0.02332	0.04116	0.02367	0.05457	0.5613	0.868	-0.02562	0.022	-0.0003507
s__Bacteroides_sp._4_1_36	0.02585	0.04167	0.02086	0.02922	0.8333	0.9914	-0.01186	0.02366	0.004994
s__Siccibacter_turicensis	0.04315	0.2131	0.003545	0.00554	0.3859	0.7405	-0.002467	0.1215	0.0396
s__Firmicutes_bacterium_AF12-30	0.007285	0.009594	0.03931	0.1656	0.8995	1	-0.09864	0.004067	-0.03203
s__Shigella_boydii	0.02756	0.04534	0.01899	0.04176	0.3859	0.7405	-0.01461	0.03074	0.008564
s__Blautia_sp._AF19-10LB	0.009972	0.007226	0.03657	0.07568	0.2097	0.7002	-0.0568	-0.003977	-0.0266
s__Eubacterium_sp._CAG:581	0.04561	0.1346	0.0008168	0.001593	0.05602	0.7002	0.005047	0.09887	0.0448
s__Prevotella_sp._AM34-19LB	0.02512	0.0965	0.02107	0.06037	0.134	0.7002	-0.0327	0.05275	0.004054
s__Ruminococcus_sp._OF02-6	0.02723	0.03508	0.01879	0.02311	0.3247	0.7002	-0.005653	0.02549	0.008439
s__Blautia_luti	0.02017	0.01311	0.02584	0.02329	0.6434	0.8851	-0.01584	0.003749	-0.005676
s__Dialister_massiliensis	0.02503	0.06766	0.02095	0.05954	0.8663	1	-0.02662	0.0342	0.004079
s__Merdimonas_faecis	0.02085	0.05629	0.02504	0.07515	0.7427	0.934	-0.03991	0.02803	-0.004189
s__Alphaproteobacteria_bacterium_RIFCSPHIGHO2_02_FULL_46_13	0.04584	0.2426	2.771e-05	0.0001045	0.3218	0.7002	-5.637e-05	0.1376	0.04583
s__Ruminococcus_sp._AF20-12LB	0.02679	0.03327	0.01904	0.02163	0.4743	0.823	-0.006289	0.022	0.007748
s__Blautia_sp._OM07-19	0.008609	0.008411	0.03707	0.0903	0.7941	0.9653	-0.06905	-0.002576	-0.02846
s__Lactobacillus_crispatus	0.02374	0.09383	0.0214	0.0448	0.01302	0.7002	-0.02933	0.04852	0.002342
s__Firmicutes_bacterium_CAG:24053_14	0.03073	0.05675	0.01437	0.01575	0.3247	0.7002	-0.0003456	0.04142	0.01636
s__Sutterella_wadsworthensis	0.01213	0.01878	0.03271	0.143	0.05602	0.7002	-0.0781	0.0138	-0.02058
s__Blautia_sp._AM47-4	0.0104	0.02793	0.03436	0.1235	0.2287	0.7002	-0.07736	0.01057	-0.02395
s__[Clostridium]_spiroforme	0.01072	0.02022	0.03399	0.06438	0.242	0.7002	-0.0531	-0.0003645	-0.02327
s__Erysipelotrichaceae_bacterium	0.027	0.04849	0.01764	0.02614	0.1598	0.7002	-0.00825	0.03364	0.009366
s__Phascolarctobacterium_sp.	0.01467	0.02141	0.02988	0.04796	0.3768	0.7293	-0.03638	0.002959	-0.01521
s__Eisenbergiella_massiliensis	0.01367	0.01396	0.03084	0.05577	0.8995	1	-0.04088	0.002525	-0.01717
s__Parabacteroides_gordonii	0.01447	0.02975	0.03004	0.1303	0.5501	0.868	-0.07167	0.0189	-0.01557
s__Firmicutes_bacterium_AF22-6AC	0.01602	0.02499	0.028	0.06333	0.2927	0.7002	-0.03872	0.009555	-0.01198
s__Oscillibacter_sp._CAG:241	0.02987	0.04547	0.01406	0.01934	0.4639	0.8138	-0.001894	0.03593	0.01581
s__Prevotella_copri_CAG:164	0.03188	0.1104	0.01192	0.03118	0.7174	0.9202	-0.013	0.06639	0.01996
s__Butyricicoccus_sp._AM27-36	0.02242	0.01577	0.02126	0.01936	0.4639	0.8138	-0.008139	0.01099	0.001164
s__uncultured_organism	0.02458	0.02749	0.01908	0.01512	0.5728	0.868	-0.005033	0.01863	0.005503
s__Catenibacterium_mitsuokai	0.02696	0.03706	0.01665	0.02172	0.3677	0.7205	-0.004898	0.02665	0.01031
s__Roseburia_sp._AM23-20	0.0229	0.0317	0.02069	0.04746	0.2629	0.7002	-0.02162	0.02259	0.002214
s__Clostridium_sp._28_12	0.003753	0.008829	0.03978	0.1847	0.3404	0.7002	-0.1092	0.003216	-0.03602
s__Candidatus_Gastranaerophilales_bacterium	0.03965	0.1965	0.003681	0.01195	0.1007	0.7002	-0.005084	0.1141	0.03597
s__Alistipes_sp._AL-1	0.02835	0.05864	0.01493	0.0317	0.1276	0.7002	-0.008516	0.04026	0.01342
s__Subdoligranulum_sp._AM23-21AC	0.02477	0.02239	0.01844	0.02127	0.08142	0.7002	-0.005164	0.01799	0.006338
s__unclassified_g__Desulfovibrio	0.03631	0.1259	0.006802	0.02802	0.9798	1	-0.01041	0.08793	0.0295
s__Holdemania_massiliensis	0.02628	0.06174	0.0165	0.02969	0.5169	0.8566	-0.01155	0.03579	0.009776
s__Ruminococcus_sp._AF46-10NS	0.009335	0.01044	0.03333	0.1313	0.8071	0.9733	-0.07752	0.005587	-0.02399
s__Enterobacter_kobei	0.02353	0.04092	0.01906	0.03462	0.192	0.7002	-0.01467	0.02497	0.004475
s__Blautia_sp._N6H1-15	0.001828	0.001801	0.04064	0.1953	0.4437	0.797	-0.1152	4.019e-05	-0.03881
s__Prevotella_sp._CAG:279	0.02111	0.1035	0.02133	0.108	0.9799	1	-0.06163	0.05841	-0.0002183
s__Firmicutes_bacterium_CAG:94	0.0187	0.03771	0.02369	0.06507	0.7683	0.9481	-0.03453	0.01904	-0.004985
s__Citrobacter_portucalensis	0.01386	0.02646	0.02814	0.1067	0.2097	0.7002	-0.0599	0.01512	-0.01428
s__unclassified_g__Turicibacter	0.02786	0.1077	0.01405	0.03312	0.6076	0.8726	-0.01644	0.06085	0.01381
s__Actinomyces_sp._ICM47	0.01528	0.02851	0.02652	0.05879	0.953	1	-0.03896	0.01073	-0.01123
s__Phascolarctobacterium_sp._CAG:207	0.01501	0.03526	0.02665	0.05527	0.6434	0.8851	-0.03886	0.01114	-0.01163
s__Enterobacter_asburiae	0.0202	0.03321	0.02139	0.04368	0.2927	0.7002	-0.02217	0.01816	-0.001188
s__Alistipes_sp._CAG:29	0.02392	0.03507	0.01743	0.03535	0.0939	0.7002	-0.01247	0.02351	0.006488
s__Azospirillum_sp._51_20	0.04088	0.2139	7.924e-05	0.0001687	0.085	0.7002	-3.506e-05	0.1224	0.04079
s__Anaeromassilibacillus_senegalensis	0.02358	0.07007	0.01734	0.03171	0.8071	0.9733	-0.01693	0.04002	0.006235
s__Bacteroidetes_bacterium_ADurb.BinA012	0.01939	0.01051	0.02148	0.01267	0.6194	0.8726	-0.007705	0.003973	-0.002089
s__Peptacetobacter_hiranonis	0.04022	0.2068	0.0004051	0.0004591	0.1319	0.7002	-4.747e-05	0.1188	0.0398
s__unclassified_g__Catenibacterium	0.03352	0.09812	0.007042	0.02171	0.1753	0.7002	-0.00378	0.07107	0.02648
s__Butyricicoccus_pullicaecorum	0.01356	0.01848	0.02698	0.06746	0.4639	0.8138	-0.04143	0.006717	-0.01343
s__Roseburia_sp._OF03-24	0.01663	0.02399	0.02382	0.05037	0.7048	0.9174	-0.02967	0.01123	-0.007189
s__unclassified_g__Akkermansia	0.02464	0.0676	0.01579	0.05427	0.4743	0.823	-0.02431	0.04174	0.008844
s__Ruminococcus_sp._AM46-18	0.01561	0.01574	0.02478	0.03249	0.2353	0.7002	-0.02557	0.003036	-0.009166
s__Blautia_faecis	0.02001	0.01528	0.02034	0.01893	0.6314	0.8773	-0.008903	0.008124	-0.000336
s__Streptococcus_mutans	0.01191	0.03286	0.02837	0.0491	0.5169	0.8566	-0.03894	0.004006	-0.01646
s__Phocaeicola_sartorii	0.01697	0.0251	0.02318	0.04452	0.8333	0.9914	-0.02661	0.01161	-0.006209
s__Clostridiales_bacterium_VE202-13	0.02264	0.08988	0.0175	0.04499	0.4046	0.7586	-0.02634	0.04713	0.005132
s__Oscillibacter_sp._KLE_1728	0.0145	0.01308	0.02562	0.03622	0.7812	0.9576	-0.02647	0.003414	-0.01112
s__Clostridium_sp._CAG:269	0.02923	0.09526	0.01086	0.02732	0.5277	0.8613	-0.01267	0.06177	0.01837
s__Bacteroides_caccae_CAG:21	0.01954	0.03053	0.0204	0.07729	0.01884	0.7002	-0.03925	0.02288	-0.0008599
s__Lactobacillus_sp.	0.01168	0.02725	0.02795	0.0642	0.8862	1	-0.04242	0.008892	-0.01627
s__Eisenbergiella_sp._OF01-20	0.03088	0.09879	0.008687	0.01968	0.8465	0.9997	-0.007252	0.06416	0.0222
s__unclassified_g__Veillonella	0.01836	0.03205	0.02103	0.03326	0.7683	0.9481	-0.01996	0.01406	-0.002668
s__Parabacteroides_sp._AM58-2XD	0.01969	0.04647	0.01963	0.0484	0.4437	0.797	-0.02322	0.02437	5.889e-05
s__Desulfovibrio_piger	0.02024	0.05158	0.01908	0.04386	0.5169	0.8566	-0.02403	0.02499	0.001153
s__Anaerotignum_faecicola	0.01903	0.02586	0.02014	0.03475	0.3415	0.7002	-0.01828	0.01404	-0.00111
s__Lactobacillus_aviarius	0.03895	0.2057	8.175e-05	9.7e-05	0.7133	0.9202	-5.049e-05	0.1166	0.03885
s__Blautia_sp._SC05B48	0.02312	0.02987	0.01588	0.02087	0.3501	0.7073	-0.005545	0.02118	0.007243
s__Phocaeicola_coprophilus	0.01225	0.01423	0.02663	0.06628	0.4953	0.8425	-0.04165	0.005172	-0.01438
s__unclassified_g__Lactococcus	0.03721	0.09556	0.001102	0.002128	0.01721	0.7002	0.008976	0.07719	0.03611
s__Blautia_producta	0.01158	0.007533	0.02673	0.05131	0.09064	0.7002	-0.0375	-0.0006152	-0.01515
s__unclassified_f__Clostridiaceae	0.01586	0.01086	0.02244	0.02631	0.7427	0.934	-0.01811	0.002792	-0.006579
s__Oscillibacter_sp._PEA192	0.0143	0.01235	0.02391	0.02942	0.6924	0.9108	-0.02189	0.001169	-0.009615
s__Intestinimonas_timonensis	0.02164	0.04221	0.01586	0.03125	0.7174	0.9202	-0.01136	0.02543	0.005785
s__Kluyvera_ascorbata	0.01739	0.01976	0.02005	0.03042	0.3589	0.7106	-0.01694	0.0106	-0.002661
s__Roseburia_sp._40_7	0.01135	0.01761	0.026	0.03999	0.3165	0.7002	-0.03108	-0.0002473	-0.01465
s__unclassified_f__Synergistaceae	0.03489	0.1175	0.00244	0.004864	0.3164	0.7002	0.002917	0.08136	0.03245
s__Desulfovibrio_desulfuricans	0.02599	0.08833	0.01126	0.03523	0.6677	0.8975	-0.01475	0.04985	0.01473
s__Clostridium_sp._CAG:571	0.007819	0.01814	0.02931	0.09443	0.3245	0.7002	-0.06349	0.004925	-0.02149
s__Ruminococcus_sp._AF17-22AC	0.02042	0.0358	0.0166	0.02208	0.5501	0.868	-0.01075	0.01965	0.003807
s__Ruminococcus_sp._AM40-10AC	0.01324	0.009716	0.02339	0.03086	0.1807	0.7002	-0.02315	0.0003693	-0.01015
s__Comamonas_kerstersii	0.0005661	0.002029	0.03588	0.1859	0.2765	0.7002	-0.1073	0.0009659	-0.03532
s__Ruminococcus_sp._AF41-9	0.01509	0.01071	0.02131	0.02677	0.5389	0.868	-0.01844	0.00276	-0.00622
s__Butyricicoccus_sp._AM05-1	0.01904	0.01609	0.01721	0.01623	0.4337	0.7864	-0.00729	0.01003	0.001824
s__Cloacibacillus_porcorum	0.02734	0.1008	0.008891	0.03617	0.5168	0.8566	-0.01255	0.06233	0.01844
s__Blautia_sp._Marseille-P3087	0.02183	0.04263	0.01434	0.01522	0.8202	0.9824	-0.006912	0.02636	0.00749
s__Clostridium_sp._CAG:632	0.03489	0.1792	0.001081	0.000993	0.7812	0.9576	-0.0004705	0.1017	0.03381
s__Coriobacteriia_bacterium	0.03305	0.06859	0.002861	0.0038	0.04983	0.7002	0.00674	0.05577	0.03019
s__Bacteroides_sp._3_1_33FAA	0.02119	0.05898	0.0145	0.02666	0.3952	0.7479	-0.01191	0.03525	0.006693
s__Ochrobactrum_sp._MYb71	0.03536	0.1871	0	0	0.3443	0.7002	0	0.1061	0.03536
s__Bacteroides_sp._9_1_42FAA	0.01847	0.03713	0.01689	0.02726	0.4337	0.7864	-0.01301	0.01989	0.001571
s__Prevotellamassilia_timonensis	0.002068	0.008081	0.03325	0.14	0.8201	0.9824	-0.08618	0.0007003	-0.03118
s__Escherichia_fergusonii	0.02095	0.03346	0.01436	0.02843	0.3165	0.7002	-0.009164	0.02391	0.006587
s__Blautia_sp._AF19-13LB	0.009973	0.01765	0.02522	0.07427	0.2775	0.7002	-0.04841	0.006005	-0.01525
s__Clostridiales_bacterium_KLE1615	0.01642	0.01295	0.01875	0.01591	0.7941	0.9653	-0.01014	0.004957	-0.002333
s__Bacteroides_acidifaciens	0.0218	0.04185	0.01321	0.01509	0.3415	0.7002	-0.004674	0.02738	0.008593
s__Ruminococcus_sp._CAG:9	0.01296	0.01172	0.02198	0.03097	0.3952	0.7479	-0.02205	0.001654	-0.009015
s__Eggerthella_sinensis	0.0189	0.06396	0.01593	0.02776	0.4437	0.797	-0.01824	0.0327	0.002969
s__Vibrio_parahaemolyticus	0.01824	0.01195	0.01647	0.007106	1	1	-0.003317	0.007639	0.00177
s__unclassified_c__Bacilli	0.009924	0.02098	0.02468	0.07515	0.3952	0.7479	-0.04674	0.00818	-0.01475
s__Clostridium_sp._CAG:798	0.02263	0.06177	0.01192	0.04275	0.3163	0.7002	-0.01657	0.03874	0.0107
s__Ruminococcus_sp._JE7A12	0.03128	0.08585	0.003266	0.007226	0.1079	0.7002	0.002741	0.062	0.02801
s__Clostridium_sp._TF08-15	0.009113	0.008944	0.02513	0.07274	0.5278	0.8613	-0.04738	0.001608	-0.01602
s__Faecalibacterium_sp._OM04-11BH	0.01664	0.02041	0.01747	0.03329	0.506	0.8528	-0.017	0.01208	-0.0008212
s__Pseudoflavonifractor_sp._An184	0.008906	0.01049	0.02506	0.08123	0.9933	1	-0.05098	0.004566	-0.01615
s__Blautia_sp._AF17-9LB	0.01539	0.01778	0.01847	0.02108	0.7427	0.934	-0.01413	0.006757	-0.003083
s__Ruminococcus_sp._AM28-29LB	0.01242	0.01419	0.02141	0.0348	0.4743	0.823	-0.02313	0.00314	-0.008987
s__Sinorhizobium_sp._GL28	0.003502	0.01281	0.03027	0.1532	0.691	0.9108	-0.08855	0.006715	-0.02677
s__Bacteroides_fluxus	0.01734	0.02265	0.01642	0.01781	0.8862	1	-0.01009	0.01147	0.0009135
s__Klebsiella_grimontii	0.009469	0.019	0.02413	0.08602	0.17	0.7002	-0.05213	0.008816	-0.01466
s__Bacteroides_sp._D22	0.01671	0.03659	0.01686	0.02354	0.7812	0.9576	-0.01491	0.01762	-0.0001405
s__Ruminococcaceae_bacterium_D5	0.02382	0.0641	0.009718	0.03275	0.3415	0.7002	-0.01136	0.04498	0.0141
s__Clostridium_sp._AM34-9AC	0.009534	0.00901	0.02393	0.05443	0.3952	0.7479	-0.03763	0.0007729	-0.0144
s__Frisingicoccus_caecimuris	0.007846	0.02328	0.02556	0.05915	0.4239	0.7774	-0.0447	0.003492	-0.01772
s__Eubacterium_hallii_CAG:12	0.01747	0.0186	0.01587	0.02752	0.2629	0.7002	-0.01156	0.01238	0.001601
s__Bacteroides_sp._3_1_23	0.01523	0.0241	0.01808	0.02954	0.9262	1	-0.01641	0.01071	-0.002849
s__Firmicutes_bacterium_AF36-19BH	0.01718	0.02534	0.01612	0.02093	0.7554	0.9409	-0.01128	0.01334	0.001062
s__Parabacteroides_sp._AF14-59	0.01402	0.0461	0.01915	0.06617	0.9933	1	-0.03629	0.02175	-0.005138
s__Ruminococcus_sp._OM02-16LB	0.01839	0.04381	0.01475	0.01722	0.5843	0.868	-0.01025	0.02414	0.003642
s__Streptococcus_pneumoniae	0.01514	0.02051	0.01786	0.0166	0.5278	0.8613	-0.01189	0.007931	-0.00273
s__Ruminococcus_sp._AF42-9BH	0.0183	0.02811	0.0146	0.01386	0.9799	1	-0.007096	0.0169	0.003701
s__Enterococcus_hirae	0.006972	0.00343	0.02576	0.08929	0.4437	0.797	-0.05557	0.0009847	-0.01879
s__Intestinibacillus_sp._Marseille-P4005	0.0172	0.01744	0.01552	0.01881	0.3859	0.7405	-0.00809	0.01102	0.001676
s__Clostridiales_bacterium_41_21_two_genomes	0.01597	0.01862	0.01672	0.01944	0.8202	0.9824	-0.01134	0.008768	-0.0007534
s__Clostridium_sp._OM08-29	0.02714	0.06067	0.005407	0.01174	0.4953	0.8425	0.00253	0.04811	0.02174
s__Bacteroidales_bacterium	0.01312	0.0132	0.01939	0.02021	0.2488	0.7002	-0.01527	0.001998	-0.00627
s__Clostridium_sp._L2-50	0.01666	0.02982	0.01583	0.01549	0.7427	0.934	-0.009633	0.01463	0.0008333
s__Blautia_sp._BCRC_81119	0.01298	0.01345	0.01946	0.03647	0.3952	0.7479	-0.0225	0.006705	-0.00648
s__Christensenella_sp._AF73-05CM02	0.02216	0.05709	0.0102	0.02866	0.2775	0.7002	-0.007813	0.03736	0.01196
s__Clostridium_sp._CAG:510	0.02843	0.0576	0.003803	0.005578	0.1042	0.7002	0.006579	0.04826	0.02463
s__Roseburia_sp._CAG:18_43_25	0.02012	0.0416	0.01204	0.01257	0.5501	0.868	-0.005463	0.02587	0.008081
s__Ruminococcus_sp._OM08-7	0.01572	0.01845	0.0164	0.01835	0.8465	0.9997	-0.01027	0.009341	-0.0006865
s__Clostridium_sp._CAG:91	0.007021	0.009797	0.02506	0.08323	0.5169	0.8566	-0.05335	0.002342	-0.01804
s__Lactococcus_lactis	0.02335	0.03589	0.008639	0.01011	0.07852	0.7002	0.002824	0.02873	0.01471
s__Megasphaera_elsdenii	0.02137	0.0977	0.01043	0.04079	0.9129	1	-0.02219	0.05505	0.01094
s__Parabacteroides_sp._D13	0.01777	0.02396	0.01402	0.01379	0.5613	0.868	-0.004983	0.01487	0.003757
s__Coprobacter_fastidiosus	0.0275	0.08523	0.004142	0.008901	0.01184	0.7002	0.001135	0.06299	0.02336
s__Slackia_piriformis	0.02156	0.06281	0.01003	0.02481	0.2775	0.7002	-0.009643	0.04183	0.01153
s__Clostridium_sp._27_14	0.00851	0.02106	0.023	0.05161	0.6924	0.9108	-0.03723	0.00387	-0.01449
s__Blautia_sp._CAG:37	0.01547	0.02521	0.01596	0.01811	0.4239	0.7774	-0.0114	0.01224	-0.0004974
s__Weissella_cibaria	0.03047	0.1014	0.0009559	0.001735	0.2159	0.7002	0.0009714	0.07147	0.02952
s__Ruminococcus_sp._OM04-4AA	0.0143	0.01481	0.01703	0.04653	0.2629	0.7002	-0.02332	0.01047	-0.002726
s__Butyricicoccus_sp._AF10-3	0.01676	0.02799	0.01453	0.02503	0.3589	0.7106	-0.0107	0.01709	0.002235
s__Ruminococcus_sp._AF25-23LB	0.01008	0.008587	0.02121	0.05067	0.5613	0.868	-0.03315	0.002735	-0.01112
s__Enterocloster_asparagiformis	0.01297	0.01635	0.01831	0.03363	0.4847	0.8313	-0.01969	0.007629	-0.005346
s__Clostridium_sp.	0.01331	0.01619	0.01773	0.04006	0.8071	0.9733	-0.02355	0.008675	-0.004417
s__Sellimonas_intestinalis	0.007849	0.008872	0.02304	0.05473	0.6924	0.9108	-0.03834	0.0005897	-0.01519
s__Senegalimassilia_anaerobia	0.02364	0.05862	0.007241	0.02647	0.6076	0.8726	-0.003828	0.04264	0.0164
s__Lachnospiraceae_bacterium_AM10-38	0.01296	0.02239	0.01787	0.02887	0.953	1	-0.01759	0.008331	-0.004908
s__Ruminococcus_sp._AF14-5	0.01119	0.009202	0.01961	0.02632	0.1807	0.7002	-0.02077	0.0005328	-0.008413
s__Clostridium_sp._CAG:127	0.02697	0.07211	0.003579	0.007966	0.3589	0.7106	0.00171	0.05352	0.02339
s__Selenomonadales_bacterium	0.02121	0.07374	0.009144	0.02678	0.5278	0.8613	-0.01134	0.04504	0.01206
s__Anaerotruncus_sp._1XD22-93	0.004039	0.003986	0.02631	0.1092	0.2775	0.7002	-0.06518	0.0006634	-0.02227
s__Bacteroides_sp._KCTC_15687	0.01538	0.01716	0.01483	0.01446	0.8995	1	-0.008033	0.008502	0.0005597
s__Clostridium_leptum_CAG:27	0.009298	0.01618	0.0209	0.04417	0.6194	0.8726	-0.0312	0.003981	-0.0116
s__Parabacteroides_sp._HGS0025	0.007253	0.01613	0.02294	0.1044	0.2927	0.7002	-0.05994	0.008893	-0.01569
s__Firmicutes_bacterium_CAG:129_59_24	0.01445	0.01981	0.01562	0.0323	0.7683	0.9481	-0.01626	0.01235	-0.001176
s__Faecalicoccus_pleomorphus	0.02566	0.1151	0.004345	0.005554	0.7941	0.9653	-0.002376	0.08441	0.02132
s__Clostridium_sp._AM33-3	0.01683	0.01787	0.01308	0.02168	0.3165	0.7002	-0.007342	0.01391	0.003756
s__Parabacteroides_sp._20_3	0.01334	0.01511	0.01656	0.02181	0.9129	1	-0.01419	0.006017	-0.003221
s__Clostridiales_bacterium_36_14	0.01388	0.01091	0.01598	0.01227	0.7174	0.9202	-0.00804	0.003974	-0.002108
s__Bacteroides_sp._D2	0.01055	0.01882	0.01912	0.04146	0.8862	1	-0.02636	0.006456	-0.008561
s__Streptococcus_suis	0.01454	0.008375	0.0151	0.01088	0.8729	1	-0.005901	0.004652	-0.0005569
s__Firmicutes_bacterium_ASF500	0.01924	0.08179	0.01039	0.032	0.7554	0.9409	-0.01716	0.04668	0.008846
s__Clostridium_sp._CAG:1013	0.01486	0.02927	0.01476	0.03697	0.8465	0.9997	-0.0178	0.01598	9.097e-05
s__Ruminococcus_sp._AF17-11	0.01152	0.01382	0.01803	0.02766	0.7941	0.9653	-0.01797	0.004108	-0.006503
s__Clostridium_sp._AF27-2AA	0.01724	0.02055	0.0121	0.01081	0.3589	0.7106	-0.0024	0.01435	0.005142
s__Clostridium_sp._CAG:245_30_32	0.008729	0.02146	0.02041	0.07855	0.7812	0.9576	-0.04554	0.0103	-0.01168
s__Bacteroides_sp._CAG:98	0.018	0.02662	0.01112	0.02938	0.1407	0.7002	-0.008567	0.02104	0.006884
s__Firmicutes_bacterium_AF16-15	0.0152	0.02636	0.01382	0.02094	0.7048	0.9174	-0.009594	0.01345	0.001384
s__Eubacterium_sp._TM06-47	0.0114	0.02059	0.01762	0.04338	0.7941	0.9653	-0.0245	0.008802	-0.006224
s__Firmicutes_bacterium_CAG:65_45_313	0.01065	0.01766	0.01836	0.04282	0.6314	0.8773	-0.02524	0.007313	-0.007719
s__Clostridiales_bacterium_VE202-26	0.01246	0.02947	0.0165	0.02978	0.5728	0.868	-0.01857	0.01155	-0.004039
s__Ruminococcus_sp._AF45-4BH	0.01732	0.03279	0.01162	0.01277	0.7683	0.9481	-0.005544	0.02076	0.005701
s__Bacteroides_sp._AR29	0.01975	0.05444	0.00908	0.01243	0.6677	0.8975	-0.003852	0.03398	0.01067
s__Firmicutes_bacterium_CAG:238	0.01236	0.01382	0.01637	0.03499	0.1319	0.7002	-0.01937	0.0077	-0.004012
s__Enterocloster_citroniae	0.01281	0.01197	0.01588	0.02081	0.7683	0.9481	-0.01336	0.005314	-0.003067
s__Roseburia_sp._CAG:18	0.01759	0.03499	0.01104	0.01151	0.3589	0.7106	-0.005183	0.02305	0.006547
s__Romboutsia_ilealis	0.009613	0.009308	0.01899	0.04539	0.68	0.9061	-0.03077	0.004258	-0.009375
s__Bifidobacterium_sp._MSTE12	0.01696	0.04479	0.01158	0.02526	1	1	-0.0112	0.02808	0.005372
s__Alistipes_sp._56_sp_Nov_56_25	0.01869	0.02668	0.009668	0.0142	0.1648	0.7002	-0.001436	0.02114	0.009019
s__Ruminococcus_flavefaciens	0.01667	0.03226	0.01148	0.01274	0.5843	0.868	-0.004977	0.01934	0.0052
s__Clostridia_bacterium_UC5.1-1D1	0.02173	0.07459	0.00638	0.009708	0.1234	0.7002	-0.002714	0.04643	0.01535
s__Clostridium_sp._CAG:7	0.02108	0.07649	0.006995	0.01417	0.4537	0.804	-0.005153	0.04596	0.01408
s__Veillonella_parvula	0.01295	0.02746	0.01505	0.0253	0.5389	0.868	-0.01508	0.01118	-0.002098
s__Clostridium_sp._CAG:356	0.002264	0.00525	0.02571	0.1148	0.1272	0.7002	-0.07067	0.001657	-0.02344
s__Alistipes_timonensis	0.009472	0.01897	0.01837	0.06301	0.4337	0.7864	-0.03812	0.008916	-0.008896
s__Collinsella_sp._4_8_47FAA	0.0141	0.01791	0.01371	0.02488	0.4045	0.7586	-0.01155	0.01085	0.0003888
s__Clostridium_cuniculi	0.0114	0.03402	0.01636	0.05164	1	1	-0.02993	0.0153	-0.00497
s__Clostridium_sp._29_15	0.02149	0.09424	0.006238	0.0121	0.6984	0.9146	-0.006351	0.05422	0.01526
s__Sutterella_sp._AM11-39	0.01226	0.02336	0.01539	0.05964	0.0939	0.7002	-0.02933	0.01614	-0.003138
s__Bacteroidetes_bacterium_ADurb.BinA104	0.01472	0.06571	0.01289	0.03653	0.73	0.928	-0.02226	0.03464	0.00183
s__Clostridiales_bacterium_Choco116	0.0136	0.01554	0.01396	0.0149	0.6924	0.9108	-0.007666	0.007865	-0.000359
s__Firmicutes_bacterium_CAG:65	0.009366	0.01508	0.01802	0.04127	0.4953	0.8425	-0.02567	0.005764	-0.008652
s__Clostridium_sp._TM06-18	0.01875	0.05104	0.008523	0.01117	0.1598	0.7002	-0.003792	0.03092	0.01023
s__Bacteroides_sp._KFT8	0.007299	0.01208	0.01994	0.06647	0.7554	0.9409	-0.04022	0.004703	-0.01264
s__Flintibacter_sp._KGMB00164	0.009985	0.02992	0.01724	0.04819	0.4953	0.8425	-0.03105	0.01186	-0.007256
s__Megamonas_rupellensis	0.01259	0.02433	0.01456	0.02793	0.4743	0.823	-0.01654	0.01095	-0.001961
s__unclassified_f__Odoribacteraceae	0.0142	0.02852	0.01294	0.04044	0.3084	0.7002	-0.01906	0.01765	0.001252
s__unclassified_g__Anaerotruncus	0.02013	0.06749	0.006971	0.00755	0.6924	0.9108	-0.002351	0.04102	0.01316
s__Subdoligranulum_sp._TF05-17AC	0.01534	0.01407	0.01154	0.01209	0.1863	0.7002	-0.002617	0.01097	0.003799
s__unclassified_g__Fusobacterium	0.001878	0.003101	0.02498	0.08004	0.73	0.928	-0.05794	-0.0001589	-0.02311
s__Bacteroidetes_bacterium	0.01073	0.01839	0.01605	0.04935	0.6494	0.8888	-0.02748	0.009594	-0.005316
s__Blautia_sp._CAG:37_48_57	0.01361	0.02423	0.01314	0.01623	0.4046	0.7586	-0.00901	0.01215	0.0004727
s__Clostridium_sp._CAG:253	0.006969	0.02869	0.01951	0.06114	0.6314	0.8773	-0.04264	0.01058	-0.01254
s__Desulfovibrio_legallii	0.02499	0.06954	0.001466	0.003439	0.8597	1	0.001625	0.05205	0.02352
s__Blautia_sp._OM05-6	0.01372	0.01843	0.01242	0.01068	0.953	1	-0.00572	0.009517	0.001309
s__Fournierella_massiliensis	0.01387	0.01817	0.01225	0.009566	0.5613	0.868	-0.005072	0.009543	0.001626
s__Bacteroides_stercoris_CAG:120	0.01419	0.01829	0.01179	0.01917	0.2222	0.7002	-0.007403	0.01163	0.002406
s__Clostridiales_bacterium_44_9	0.009683	0.009477	0.01626	0.01961	0.3589	0.7106	-0.01506	0.0008844	-0.006579
s__Megasphaera_sp._AM44-1BH	0.003596	0.008384	0.02225	0.08265	0.5959	0.8704	-0.05264	0.002612	-0.01865
s__Faecalibacterium_sp._CAG:82-related_59_9	0.01537	0.02148	0.01046	0.01006	0.5843	0.868	-0.002647	0.01434	0.004904
s__Firmicutes_bacterium_CAG:270	0.003447	0.006016	0.02226	0.1016	0.7812	0.9576	-0.05911	0.00285	-0.01882
s__Bacteroides_sp._1_1_14	0.01312	0.02394	0.01257	0.026	0.3005	0.7002	-0.01238	0.01416	0.0005476
s__Bacteroides_sp._HPS0048	0.006522	0.009574	0.01916	0.06659	0.3005	0.7002	-0.04085	0.003214	-0.01264
s__[Bacteroides]_pectinophilus	0.01067	0.005563	0.01497	0.01065	0.1978	0.7002	-0.009155	-1.647e-05	-0.004301
s__Ruminococcus_sp._AF43-11	0.009708	0.009397	0.01591	0.02617	0.9664	1	-0.01837	0.00308	-0.006199
s__Lachnospiraceae_bacterium_AM21-21	0.01079	0.01459	0.01476	0.02354	0.8729	1	-0.01479	0.005855	-0.003965
s__Bacteroides_phage_crAss001	0.01413	0.03358	0.01132	0.04865	0.00573	0.7002	-0.01944	0.0225	0.002817
s__Clostridium_sp._AF43-10	0.02236	0.06349	0.002992	0.006377	0.1116	0.7002	0.0002547	0.0439	0.01937
s__Butyricicoccus_sp._BIOML-A1	0.008336	0.007912	0.01685	0.03547	0.7174	0.9202	-0.023	0.002261	-0.008518
s__Lachnospiraceae_bacterium_CAG:25	0.009988	0.01659	0.01517	0.02503	0.8995	1	-0.01702	0.005647	-0.005184
s__Ruminococcus_sp._AM27-16	0.009602	0.007155	0.01555	0.02098	0.5278	0.8613	-0.01542	0.001051	-0.005953
s__Firmicutes_bacterium_ADurb.Bin467	0.01481	0.02918	0.0103	0.01924	0.68	0.9061	-0.007213	0.01734	0.004514
s__Alistipes_sp._CAG:157	0.002898	0.0146	0.02221	0.0836	0.667	0.8975	-0.05648	0.004363	-0.01932
s__Ruminococcaceae_bacterium_AM28-23LB	0.01519	0.02341	0.009916	0.01415	0.3501	0.7073	-0.003984	0.01615	0.005272
s__Cronobacter_sakazakii	0.01297	0.01408	0.01212	0.01687	0.3415	0.7002	-0.007677	0.008677	0.0008553
s__Bacteroides_caecimuris	0.01328	0.02116	0.0118	0.01319	0.9664	1	-0.007032	0.01194	0.00148
s__Mediterraneibacter_butyricigenes	0.01226	0.009051	0.01276	0.01326	0.5843	0.868	-0.006805	0.005117	-0.000496
s__Roseburia_inulinivorans_CAG:15	0.01311	0.01775	0.01186	0.01961	0.4046	0.7586	-0.007876	0.01054	0.001247
s__Pseudoflavonifractor_capillosus	0.01253	0.0135	0.0124	0.01009	0.7048	0.9174	-0.0057	0.006403	0.0001314
s__Alistipes_megaguti	0.002185	0.004021	0.02249	0.1111	0.7554	0.9409	-0.06414	0.002186	-0.0203
s__Coprobacillus_sp._CAG:235	0.01284	0.01719	0.01178	0.01181	0.8597	1	-0.006743	0.008531	0.00106
s__Emergencia_timonensis	0.01481	0.02081	0.009697	0.01502	0.4437	0.797	-0.005043	0.01506	0.005118
s__Enterocloster_lavalensis	0.01387	0.04337	0.01062	0.01497	0.9799	1	-0.009781	0.02358	0.003247
s__Firmicutes_bacterium_CAG:24	0.01194	0.01532	0.01254	0.01952	0.5613	0.868	-0.00993	0.007844	-0.0005983
s__Clostridium_sp._AM32-2	0.01654	0.0524	0.007928	0.01848	0.8465	0.9997	-0.00762	0.03141	0.008612
s__Pseudoflavonifractor_sp._524-17	0.005974	0.008682	0.0184	0.05375	0.8862	1	-0.03744	0.002109	-0.01243
s__Clostridiales_bacterium_Nov_37_41	0.009852	0.01241	0.01438	0.01759	0.68	0.9061	-0.01245	0.003684	-0.004524
s__Lachnospiraceae_bacterium_TF09-5	0.01275	0.03162	0.01148	0.0394	0.2222	0.7002	-0.01682	0.02111	0.00127
s__Angelakisella_massiliensis	0.01446	0.02778	0.009747	0.01087	0.7941	0.9653	-0.004068	0.01745	0.004717
s__Blautia_sp._AF32-4BH	0.01037	0.01359	0.0138	0.01342	0.15	0.7002	-0.009821	0.003736	-0.003427
s__Ruminococcus_sp._AM28-41	0.01315	0.02282	0.01102	0.01366	0.8071	0.9733	-0.007082	0.0121	0.002138
s__Ruminococcus_sp._AM32-17LB	0.009154	0.007783	0.01501	0.02358	0.333	0.7002	-0.01736	0.001908	-0.005852
s__Proteobacteria_bacterium_CAG:139	0.00426	0.01172	0.01986	0.06404	0.2557	0.7002	-0.04343	0.001099	-0.0156
s__Clostridium_sp._KLE_1755	0.009542	0.005911	0.01457	0.01832	0.8862	1	-0.01236	0.002135	-0.005028
s__Streptococcus_sobrinus	0.008279	0.01962	0.01565	0.04465	0.2128	0.7002	-0.02711	0.00777	-0.007372
s__Anaerotruncus_sp._CAG:390	0.01516	0.02181	0.008617	0.01316	0.4437	0.797	-0.002227	0.01563	0.006544
s__Collinsella_sp._AM13-34	0.008924	0.0113	0.01483	0.03228	0.7554	0.9409	-0.01845	0.005307	-0.005904
s__Peptostreptococcaceae_bacterium	0.01554	0.03899	0.008177	0.02054	0.285	0.7002	-0.007313	0.02554	0.007367
s__Prevotella_sp._AM42-24	0.0132	0.05371	0.0105	0.02287	0.8201	0.9824	-0.01431	0.02641	0.002702
s__Paraprevotella_clara_CAG:116	0.0134	0.04882	0.0103	0.02128	0.7554	0.9409	-0.01239	0.02638	0.003098
s__Bittarella_massiliensis	0.01082	0.009672	0.01281	0.01035	0.4953	0.8425	-0.007487	0.003241	-0.001998
s__Ruminococcus_sp._AF19-29	0.0112	0.01602	0.01234	0.01309	0.6555	0.892	-0.008526	0.006796	-0.001139
s__Massilimaliae_massiliensis	0.01106	0.02042	0.01237	0.01552	0.9262	1	-0.00945	0.01027	-0.001309
s__Aneurinibacillus_migulanus	0.0108	0.00568	0.01259	0.008622	0.5169	0.8566	-0.006136	0.001923	-0.001792
s__Intestinibacillus_massiliensis	0.02097	0.0919	0.002395	0.003916	0.1319	0.7002	-0.0004388	0.05414	0.01857
s__Bacteroides_plebeius_CAG:211	0.01601	0.03824	0.007353	0.01621	0.7812	0.9576	-0.004941	0.02616	0.008657
s__butyrate-producing_bacterium_SS3/4	0.01334	0.02315	0.009913	0.009718	0.8333	0.9914	-0.00453	0.01385	0.00343
s__Clostridium_sp._AM42-36	0.01894	0.05101	0.004298	0.0105	0.73	0.928	-0.0008633	0.03435	0.01464
s__Mycoplasma_sp._CAG:611	0.01785	0.06198	0.005207	0.02039	0.5602	0.868	-0.008177	0.03907	0.01264
s__Faecalicatena_contorta	0.01191	0.0103	0.01107	0.009934	0.8202	0.9824	-0.004551	0.006345	0.0008357
s__Raoultibacter_massiliensis	0.0127	0.01677	0.01025	0.01337	0.5843	0.868	-0.005444	0.01019	0.002457
s__Lactobacillus_plantarum	0.006903	0.01354	0.01598	0.05415	0.4847	0.8313	-0.03317	0.006154	-0.00908
s__Eggerthella_sp._AM16-19	0.0154	0.03636	0.007431	0.0203	0.09725	0.7002	-0.006003	0.02547	0.007972
s__Bifidobacterium_pseudolongum	0.01283	0.019	0.009984	0.01406	0.5959	0.8704	-0.00586	0.01187	0.00285
s__Paraprevotella_xylaniphila	0.01446	0.03395	0.008326	0.01213	0.5169	0.8566	-0.005059	0.02105	0.006137
s__Coprobacillus_sp._AM17-34	0.01045	0.007032	0.01229	0.007955	0.3859	0.7405	-0.005738	0.002256	-0.001841
s__Eubacterium_sp._AF19-12LB	0.01484	0.02731	0.007874	0.01407	0.3084	0.7002	-0.003878	0.01952	0.00697
s__Eubacterium_sp._CAG:252	0.01167	0.02946	0.01104	0.04125	0.1116	0.7002	-0.01905	0.018	0.0006347
s__Lactobacillus_reuteri	0.006611	0.01194	0.01605	0.04514	0.192	0.7002	-0.03256	0.003399	-0.009434
s__Dorea_sp._AM58-8	0.01381	0.01109	0.008801	0.01046	0.01801	0.7002	-0.0006057	0.009971	0.005008
s__Tyzzerella_sp.	0.01122	0.01744	0.01137	0.02274	0.4537	0.804	-0.01062	0.009697	-0.0001539
s__Lactobacillus_acidophilus	0.0007547	0.0007795	0.02176	0.1006	0.1007	0.7002	-0.06255	-0.0002122	-0.02101
s__Lactobacillus_paracasei	0.00457	0.01114	0.01794	0.04538	0.0408	0.7002	-0.03439	0.001698	-0.01337
s__Megasphaera_cerevisiae	0.0195	0.09565	0.002971	0.008137	0.7554	0.9409	-0.004093	0.05422	0.01653
s__Streblomastix_strix	0.02003	0.04957	0.002416	0.008861	0.04492	0.7002	0.002798	0.03746	0.01761
s__Clavibacter_michiganensis	0.0224	0.1183	4.417e-05	8.204e-05	0.9127	1	-3.287e-05	0.06709	0.02235
s__Mogibacterium_diversum	0.0118	0.0148	0.01055	0.01576	0.8333	0.9914	-0.007015	0.009279	0.001247
s__Butyricicoccus_sp._AM32-19	0.01157	0.01063	0.01071	0.01012	0.2927	0.7002	-0.004605	0.006344	0.0008597
s__Eubacterium_rectale_CAG:36	0.005208	0.01072	0.01696	0.02959	0.02156	0.7002	-0.02373	-0.001249	-0.01176
s__Roseburia_sp._CAG:303	0.002101	0.003178	0.01995	0.09745	0.6194	0.8726	-0.05603	0.001853	-0.01784
s__Scardovia_wiggsiae	0.006883	0.01205	0.01512	0.03441	0.4743	0.823	-0.02311	0.003356	-0.008237
s__Clostridium_sp._BSD2780061688st1_H5	0.01109	0.01406	0.01091	0.008482	0.506	0.8528	-0.00516	0.006564	0.0001781
s__unclassified_p__Actinobacteria	0.01007	0.01004	0.01186	0.0149	0.4847	0.8313	-0.009067	0.004524	-0.00179
s__Firmicutes_bacterium_CAG:110_56_8	0.009821	0.01617	0.01206	0.02485	0.9396	1	-0.01362	0.0073	-0.002234
s__Synergistes_jonesii	0.002167	0.003379	0.01968	0.09474	0.4846	0.8313	-0.05464	0.001949	-0.01751
s__Shigella_sp.	0.0125	0.01659	0.009331	0.01629	0.1978	0.7002	-0.005722	0.01194	0.003173
s__Anaerotignum_lactatifermentans	0.009419	0.01608	0.01241	0.02566	0.3859	0.7405	-0.01557	0.007233	-0.002986
s__Firmicutes_bacterium_CAG:882	0.0185	0.04469	0.003279	0.009426	0.2037	0.7002	0.0007693	0.03322	0.01522
s__Lachnospiraceae_bacterium_CAG:215	0.01334	0.04038	0.008416	0.01731	0.4743	0.823	-0.008448	0.02312	0.00492
s__Clostridium_perfringens	0.01093	0.01063	0.0108	0.01576	0.3768	0.7293	-0.007271	0.006918	0.0001319
s__Bacteroides_sp._2_1_22	0.01277	0.02702	0.008924	0.008738	0.8597	1	-0.004182	0.01576	0.003847
s__Pediococcus_acidilactici	0.0005385	0.0003216	0.02115	0.1071	0.8597	1	-0.0619	0.0001559	-0.02061
s__Cryptobacterium_sp._CAG:338	0.005796	0.01048	0.01589	0.03488	0.6076	0.8726	-0.02498	0.002487	-0.01009
s__Ruminococcus_sp._AM58-7XD	0.01151	0.01503	0.01013	0.009801	0.8995	1	-0.004701	0.008045	0.001378
s__Oscillibacter_sp._1-3	0.01181	0.01418	0.009765	0.01194	0.506	0.8528	-0.00446	0.009069	0.002042
s__Prevotella_sp._885	0.004482	0.01496	0.01709	0.07745	0.9866	1	-0.04399	0.007196	-0.01261
s__Monoglobus_pectinilyticus	0.00608	0.02009	0.01549	0.06931	0.3952	0.7479	-0.0396	0.009995	-0.009415
s__Porphyromonas_asaccharolytica	0.001152	0.003201	0.0204	0.1005	0.73	0.928	-0.05919	0.00127	-0.01925
s__Negativibacillus_massiliensis	0.01182	0.02591	0.009671	0.01512	0.9799	1	-0.007965	0.01435	0.00215
s__Clostridium_sp._AM22-11AC	0.01586	0.05432	0.005574	0.01035	0.6076	0.8726	-0.003607	0.03246	0.01028
s__Prevotella_bivia	0.01192	0.01069	0.009433	0.007615	0.5389	0.868	-0.002473	0.007448	0.002482
s__Ruminococcus_sp._AM29-12LB	0.007739	0.006418	0.01361	0.02213	0.3677	0.7205	-0.01565	0.001443	-0.005866
s__Clostridium_sp._AF23-8	0.01866	0.0533	0.002671	0.006467	0.73	0.928	-0.0003183	0.03934	0.01599
s__Citrobacter_youngae	0.009781	0.01206	0.01154	0.02364	0.242	0.7002	-0.01214	0.007199	-0.001755
s__Massilistercora_timonensis	0.01736	0.05067	0.003923	0.006851	0.2927	0.7002	-0.0005817	0.03651	0.01343
s__Adlercreutzia_sp._8CFCBH1	0.01007	0.01593	0.01119	0.01586	0.953	1	-0.009795	0.007458	-0.001129
s__unclassified_f__Peptostreptococcaceae	0.02093	0.1077	0.0003195	0.0009086	0.07552	0.7002	-0.0003047	0.06154	0.02061
s__Alistipes_finegoldii_CAG:68	0.007685	0.01267	0.01349	0.03241	0.9129	1	-0.02076	0.005253	-0.0058
s__Bacteroides_sp._CF01-10NS	0.007954	0.01012	0.01322	0.02564	0.8862	1	-0.01531	0.004097	-0.005272
s__Butyricicoccus_sp._AF24-19AC	0.01206	0.008214	0.009107	0.00688	0.192	0.7002	-0.001107	0.006632	0.002955
s__Lachnospiraceae_bacterium_WCA3-601-WT-6H	0.007782	0.01133	0.0133	0.02954	0.6314	0.8773	-0.01879	0.005734	-0.005514
s__Blautia_sp._Marseille-P2398	0.00803	0.005875	0.01304	0.01925	0.4239	0.7774	-0.01344	0.001084	-0.005009
s__Eggerthella_sp._HGA1	0.01361	0.03031	0.007454	0.01456	0.7427	0.934	-0.004942	0.02036	0.006154
s__Gammaproteobacteria_bacterium	0.008637	0.02433	0.01241	0.05191	0.1598	0.7002	-0.02679	0.01454	-0.00378
s__Collinsella_sp._AM15-2	0.00726	0.00814	0.01377	0.02917	0.5784	0.868	-0.01912	0.003577	-0.006511
s__Anaeromassilibacillus_sp._An200	0.01297	0.01508	0.008003	0.005896	0.4239	0.7774	-0.0002863	0.01132	0.004969
s__Bacteroides_sp._3_1_13	0.01403	0.0555	0.006744	0.01185	0.7683	0.9481	-0.006785	0.02999	0.007291
s__Ruminococcus_sp._AF37-3AC	0.007422	0.008847	0.01332	0.01903	0.7683	0.9481	-0.0138	0.001711	-0.005895
s__Oscillibacter_valericigenes	0.01316	0.01946	0.007446	0.007617	0.6076	0.8726	-0.001222	0.01453	0.005715
s__Megasphaera_sp._BL7	0.02032	0.1072	0.0002717	0.001003	0.9925	1	-0.0005338	0.06076	0.02005
s__Collinsella_sp._CAG:166	0.009093	0.01167	0.01149	0.01988	0.4437	0.797	-0.01196	0.005878	-0.002392
s__Alistipes_sp._AF14-19	0.01382	0.02134	0.006737	0.01071	0.0757	0.7002	-0.0006309	0.01734	0.007086
s__Clostridium_sp._CAG:169	0.01216	0.02337	0.008383	0.02021	0.7048	0.9174	-0.008001	0.01471	0.003781
s__Oscillibacter_sp._PC13	0.01094	0.01478	0.009586	0.01257	0.6924	0.9108	-0.005412	0.008625	0.001352
s__unclassified_g__Gordonibacter	0.007574	0.00895	0.01295	0.0268	0.506	0.8528	-0.01655	0.003307	-0.005379
s__Ruminococcus_sp._CAG:60	0.01106	0.03028	0.009456	0.0103	0.2287	0.7002	-0.007311	0.01439	0.001602
s__Bacteroides_sp._43_46	0.009498	0.01501	0.01101	0.04399	0.02512	0.7002	-0.02272	0.0108	-0.001514
s__Blautia_sp._AM23-13AC	0.01064	0.01739	0.009862	0.009286	0.4537	0.804	-0.005603	0.008062	0.000773
s__Lactobacillus_ruminis	0.00659	0.007456	0.01391	0.04976	0.6555	0.892	-0.02838	0.00455	-0.007319
s__Roseburia_sp._CAG:471	0.01062	0.01774	0.009872	0.02002	0.5613	0.868	-0.009063	0.01049	0.0007468
s__[Ruminococcus]_faecis	0.01008	0.008245	0.01036	0.008229	0.9262	1	-0.004652	0.003802	-0.0002766
s__Enterococcus_durans	0.01166	0.03048	0.008763	0.01042	0.2353	0.7002	-0.006553	0.01597	0.002903
s__Streptococcus_oralis	0.007986	0.01439	0.01241	0.01875	0.68	0.9061	-0.01323	0.005059	-0.004428
s__Acidiphilium_sp._CAG:727	0.006031	0.02587	0.01429	0.07264	0.002495	0.7002	-0.04115	0.01507	-0.008258
s__Bacteriophage_sp.	0.01199	0.02965	0.008328	0.02276	0.3247	0.7002	-0.009496	0.01865	0.00366
s__Odoribacter_sp._OF09-27XD	0.006805	0.01866	0.01351	0.06582	0.6917	0.9108	-0.0353	0.01154	-0.006706
s__Butyricimonas_faecihominis	0.01049	0.01567	0.00978	0.02227	0.0939	0.7002	-0.009143	0.01067	0.0007061
s__Eggerthella_sp._CAG:1427	0.006231	0.009588	0.01395	0.02916	0.4537	0.804	-0.02116	0.002124	-0.007717
s__Blautia_sp._TM10-2	0.009972	0.009067	0.0102	0.007729	0.68	0.9061	-0.004209	0.00425	-0.0002309
s__Lachnospiraceae_bacterium_8_1_57FAA	0.01376	0.01784	0.006408	0.006559	0.03319	0.7002	0.00107	0.01503	0.007355
s__Ruminococcus_sp._SR1/5	0.008821	0.01014	0.01134	0.0153	0.9129	1	-0.009299	0.0043	-0.002514
s__Schaalia_odontolytica	0.01022	0.01156	0.009881	0.01014	0.9799	1	-0.005076	0.006324	0.0003364
s__Firmicutes_bacterium_CAG:137_57_8	0.005434	0.007737	0.01463	0.02755	0.9866	1	-0.02259	-1.211e-05	-0.009194
s__Porphyromonas_uenonis	0.001758	0.006386	0.01821	0.08651	0.4046	0.7586	-0.05075	0.002711	-0.01645
s__Roseburia_intestinalis_CAG:13	0.004273	0.006254	0.01565	0.05347	0.5278	0.8613	-0.03394	0.002125	-0.01138
s__Ruminococcus_sp._AM31-32	0.006568	0.007198	0.01331	0.02491	0.6677	0.8975	-0.01759	0.001914	-0.00674
s__Blautia_massiliensis	0.009176	0.01008	0.01069	0.01144	0.5843	0.868	-0.00733	0.004228	-0.001519
s__uncultured_Desulfovibrio_sp.	0.005147	0.01123	0.01468	0.05859	0.6075	0.8726	-0.03315	0.005726	-0.009531
s__Intestinibacillus_sp._Marseille-P6563	0.01285	0.03976	0.006933	0.0123	0.242	0.7002	-0.005589	0.02313	0.005918
s__Megamonas_sp._Calf98-2	0.009625	0.02128	0.01015	0.02342	0.2694	0.7002	-0.01129	0.01147	-0.0005202
s__Lachnospiraceae_bacterium_28-4	0.009498	0.00357	0.01023	0.004355	0.7427	0.934	-0.002805	0.001301	-0.0007309
s__Clostridium_sp._CAG:343	0.009147	0.02489	0.01058	0.02079	0.4237	0.7774	-0.0125	0.01027	-0.001433
s__Clostridium_sp._AM27-31LB	0.007944	0.02892	0.01178	0.03855	0.68	0.9061	-0.0234	0.01238	-0.00383
s__Prevotella_sp._BCRC_81118	0.009601	0.03289	0.01007	0.02899	0.2286	0.7002	-0.01638	0.01638	-0.0004677
s__Clostridiales_bacterium_CCNA10	0.009513	0.008	0.01015	0.01093	0.9396	1	-0.00584	0.004762	-0.0006379
s__Collinsella_sp._AM09-41	0.007377	0.00822	0.01227	0.02346	0.4792	0.8279	-0.01499	0.003785	-0.004895
s__Clostridium_sp._CAG:433	0.00797	0.02715	0.01148	0.03741	0.3163	0.7002	-0.02037	0.01317	-0.003506
s__Prevotella_sp._MSX73	4.634e-05	7.95e-05	0.01931	0.1	0.7537	0.9409	-0.05782	3.412e-05	-0.01927
s__Alistipes_sp._CAG:53	0.01278	0.02085	0.006527	0.01083	0.2701	0.7002	-0.002217	0.01495	0.006251
s__Bifidobacterium_animalis	0.01026	0.02139	0.009005	0.01485	0.6555	0.892	-0.007536	0.01106	0.001253
s__Collinsella_sp._AM43-1	0.008907	0.01292	0.0103	0.02333	0.4533	0.804	-0.01341	0.008182	-0.001389
s__Eubacterium_sp._AF34-35BH	0.007939	0.02235	0.01112	0.02632	0.6555	0.892	-0.01742	0.01043	-0.003178
s__Megamonas_hypermegale	0.007896	0.01414	0.01116	0.02123	0.7237	0.9264	-0.0126	0.005739	-0.003263
s__Escherichia_albertii	0.01121	0.01676	0.007843	0.01499	0.192	0.7002	-0.005261	0.01146	0.003365
s__Ruminococcus_bicirculans	0.00452	0.01206	0.0145	0.03912	0.3247	0.7002	-0.02753	0.00316	-0.009982
s__Terrisporobacter_othiniensis	0.01305	0.0305	0.005946	0.01488	0.17	0.7002	-0.004027	0.02018	0.007106
s__Eubacterium_sp._AF22-8LB	0.01381	0.05469	0.005143	0.009054	0.5389	0.868	-0.004463	0.03095	0.00867
s__Mycoplasma_sp._CAG:472	0.01686	0.08342	0.002062	0.005405	0.7116	0.9191	-0.002701	0.04768	0.0148
s__Fusobacterium_varium	0.0006841	0.00137	0.01818	0.06325	0.9933	1	-0.04799	4.137e-05	-0.01749
s__Raoultella_terrigena	0.009144	0.01035	0.009702	0.01757	0.17	0.7002	-0.008814	0.005954	-0.0005578
s__Azospirillum_sp._CAG:239	0.0188	0.09916	4.304e-05	8.109e-05	0.327	0.7002	-2.665e-05	0.05625	0.01875
s__Bacteroides_sp._OF03-11BH	0.009148	0.01205	0.009668	0.02073	0.3952	0.7479	-0.01063	0.007253	-0.0005215
s__Bacteroides_timonensis	0.007374	0.01928	0.01143	0.01809	0.506	0.8528	-0.01396	0.005677	-0.004053
s__Clostridium_sp._CAG:265	0.01547	0.06989	0.0033	0.005714	0.6554	0.892	-0.00329	0.0407	0.01217
s__Phocea_massiliensis	0.01306	0.01992	0.005698	0.00859	0.08441	0.7002	0.0004606	0.01561	0.007366
s__Lachnospiraceae_bacterium_6_1_37FAA	0.008805	0.007159	0.009951	0.007108	0.4847	0.8313	-0.004758	0.002789	-0.001147
s__Marvinbryantia_formatexigens	0.009018	0.005272	0.009681	0.006034	0.7812	0.9576	-0.003489	0.00229	-0.0006628
s__Clostridium_sp._AM29-11AC	0.005966	0.003161	0.01272	0.02474	0.3859	0.7405	-0.01715	0.0007532	-0.006759
s__Clostridium_sp._CAG:221	0.01006	0.02841	0.008615	0.01457	0.333	0.7002	-0.008463	0.01531	0.001449
s__Gemmiger_sp._An120	0.01061	0.0163	0.008052	0.007653	0.8862	1	-0.003414	0.01012	0.002553
s__unclassified_g__Shigella	0.01145	0.0192	0.007167	0.01532	0.3633	0.7157	-0.005193	0.01314	0.004279
s__Eubacterium_sp._36_13	0.007266	0.02069	0.01133	0.0275	0.68	0.9061	-0.01779	0.008485	-0.004066
s__Bacteroides_sp._OM08-17BH	0.01147	0.02256	0.00712	0.0279	0.3859	0.7405	-0.009382	0.01663	0.00435
s__Ruminococcus_sp._CAG:9-related_41_34	0.006447	0.005281	0.01213	0.01661	0.17	0.7002	-0.01264	0.0002393	-0.005681
s__Oscillibacter_sp._CAG:155	0.009974	0.0185	0.008578	0.009675	0.8862	1	-0.005495	0.00976	0.001395
s__Desulfotomaculum_sp._OF05-3	0.007676	0.004539	0.01084	0.02067	0.2701	0.7002	-0.01169	0.002778	-0.003163
s__unclassified_p__Bacteroidetes	0.008385	0.01131	0.01012	0.02044	0.506	0.8528	-0.01121	0.006011	-0.001735
s__Oscillospiraceae_bacterium_VE202-24	0.006133	0.006077	0.01237	0.01823	0.8202	0.9824	-0.01419	0.000418	-0.006234
s__Ruminococcus_sp._OM05-7	0.00831	0.005968	0.01019	0.01007	0.5501	0.868	-0.006255	0.002135	-0.001884
s__Serratia_liquefaciens	0.009387	0.01379	0.009085	0.02254	0.2159	0.7002	-0.009215	0.008944	0.0003019
s__Butyricicoccus_porcorum	0.006851	0.01033	0.01153	0.0316	0.7554	0.9409	-0.01875	0.004926	-0.004681
s__Ruminococcus_sp._AM36-18	0.00683	0.008949	0.01146	0.02312	0.8465	0.9997	-0.01568	0.003301	-0.004627
s__Akkermansia_sp.	0.01043	0.02967	0.007841	0.02512	0.5541	0.868	-0.01128	0.0159	0.002587
s__Clostridium_sp._SN20	0.009287	0.01011	0.008981	0.01157	0.8995	1	-0.005543	0.00636	0.0003059
s__Prevotellaceae_bacterium	0.00928	0.009753	0.008983	0.0106	0.5389	0.868	-0.004897	0.005411	0.0002973
s__Clostridiales_bacterium_VE202-03	0.008324	0.009944	0.009917	0.01279	0.9129	1	-0.007985	0.004211	-0.001593
s__Bacteroides_vulgatus_CAG:6	0.00653	0.01032	0.0117	0.03222	0.3501	0.7073	-0.01971	0.00526	-0.005172
s__Paeniclostridium_sordellii	0.008935	0.009118	0.009283	0.01673	0.5169	0.8566	-0.007939	0.005922	-0.0003489
s__Bacteroides_uniformis_CAG:3	0.01037	0.0179	0.007841	0.01213	0.3952	0.7479	-0.00509	0.01086	0.00253
s__Alistipes_sp._AM16-43	0.01109	0.01683	0.007112	0.01405	0.1174	0.7002	-0.003959	0.01242	0.003982
s__Slackia_faecicanis	0.01694	0.05632	0.001093	0.001989	0.2488	0.7002	0.0004514	0.03928	0.01585
s__Sutterellaceae_bacterium	0.005767	0.01595	0.01224	0.03145	0.1863	0.7002	-0.02203	0.004813	-0.006469
s__Parabacteroides_sp._AF17-3	0.006754	0.01352	0.01123	0.03296	0.3905	0.746	-0.01889	0.007316	-0.00448
s__Eubacterium_sp._AF36-5BH	0.008537	0.02711	0.009377	0.02368	0.9664	1	-0.01389	0.01392	-0.0008404
s__uncultured_Lachnospira_sp.	0.007808	0.008399	0.01007	0.01063	0.5728	0.868	-0.00729	0.002928	-0.002258
s__Actinomyces_oris	0.01117	0.02178	0.006662	0.007096	0.7554	0.9409	-0.002679	0.01382	0.004514
s__Lachnoclostridium_sp._An118	0.00836	0.02706	0.009418	0.02797	0.8202	0.9824	-0.01539	0.01443	-0.001061
s__Clostridium_botulinum	0.007859	0.006405	0.009892	0.01013	0.7941	0.9653	-0.007059	0.002136	-0.002033
s__Bacteroides_galacturonicus	0.00678	0.008008	0.01095	0.01373	0.4537	0.804	-0.01015	0.001772	-0.004169
s__Lachnospiraceae_bacterium_A2	0.01474	0.0321	0.002947	0.003525	0.6555	0.892	0.001542	0.02456	0.0118
s__Bacteroides_sp._AM23-12	0.00461	0.00706	0.0129	0.04941	0.2097	0.7002	-0.03002	0.004052	-0.008288
s__Bacteroidales_bacterium_43_8	0.01107	0.01591	0.006407	0.009485	0.4639	0.8138	-0.001807	0.01232	0.004662
s__Terrisporobacter_glycolicus	0.01198	0.02797	0.005492	0.01498	0.285	0.7002	-0.004078	0.02049	0.006485
s__unclassified_o__Burkholderiales	0.00922	0.03278	0.008234	0.01609	0.1453	0.7002	-0.01083	0.01634	0.0009867
s__Eubacterium_sp._AF17-7	0.01132	0.01929	0.006113	0.008031	0.8202	0.9824	-0.001665	0.0131	0.005208
s__Eggerthella_sp._HF-1101	0.01004	0.03026	0.007336	0.01954	0.9799	1	-0.008333	0.01662	0.002708
s__Candidatus_Saccharibacteria_bacterium	0.006437	0.005811	0.01088	0.01959	0.8465	0.9997	-0.01246	0.001867	-0.004444
s__Bacteroides_intestinalis_CAG:315	0.002377	0.002824	0.01494	0.04248	0.7812	0.9576	-0.03255	-2.25e-05	-0.01256
s__Propionibacterium_sp.	0.005242	0.01269	0.01203	0.04405	0.4046	0.7586	-0.02584	0.006681	-0.006785
s__uncultured_Coprococcus_sp.	0.009557	0.01994	0.00764	0.00975	0.8862	1	-0.0048	0.01074	0.001916
s__Eubacterium_sp._CAG:76	0.00573	0.01008	0.0114	0.02033	0.3677	0.7205	-0.01393	0.003071	-0.005675
s__Blautia_sp._OF09-25XD	0.008131	0.01355	0.008989	0.01262	0.4847	0.8313	-0.007543	0.006244	-0.0008588
s__unclassified_g__Pseudoflavonifractor	0.00745	0.009083	0.009647	0.01562	0.8597	1	-0.01028	0.004069	-0.002196
s__Blautia_sp._OF03-13	0.008635	0.01312	0.008444	0.008244	0.3859	0.7405	-0.005111	0.006415	0.0001917
s__Ruminococcus_sp._37_24	0.005249	0.004045	0.01183	0.03075	0.6434	0.8851	-0.01872	0.001142	-0.006581
s__Rothia_mucilaginosa	0.0064	0.01157	0.01059	0.01786	0.2701	0.7002	-0.01169	0.003131	-0.004186
s__Cloacibacillus_evryensis	0.01555	0.05315	0.001407	0.002719	0.4537	0.804	0.001091	0.03561	0.01414
s__Ruminococcus_sp._TF06-23	0.006252	0.005913	0.0107	0.01496	0.3415	0.7002	-0.01068	0.00119	-0.004443
s__Clostridium_sp._M62/1	0.006179	0.003627	0.01076	0.01136	0.1407	0.7002	-0.009017	-0.000641	-0.004583
s__Bacteroides_sp._AR20	0.008042	0.01467	0.008866	0.02095	0.4953	0.8425	-0.01084	0.007213	-0.0008259
s__Lachnospiraceae_bacterium_OM02-26	0.005161	0.006858	0.01166	0.02141	0.7048	0.9174	-0.01569	0.001267	-0.006503
s__Collinsella_sp._TF07-1	0.007038	0.008622	0.009739	0.02271	0.6368	0.8805	-0.01378	0.004643	-0.002702
s__Pseudoflavonifractor_sp._AF19-9AC	0.007844	0.007746	0.008907	0.00969	0.4847	0.8313	-0.005513	0.003548	-0.001062
s__Bacteroides_sp._1_1_30	0.01054	0.02305	0.00621	0.007093	0.6314	0.8773	-0.002598	0.01417	0.004332
s__Eggerthella_sp._CAG:298	0.01123	0.0276	0.005519	0.01276	0.3165	0.7002	-0.003444	0.01728	0.005712
s__Epulopiscium_sp.	0.009602	0.0128	0.007141	0.007652	0.3859	0.7405	-0.002576	0.008847	0.002461
s__Streptococcus_mitis	0.006849	0.01278	0.009811	0.01554	0.8729	1	-0.0107	0.003956	-0.002962
s__Coprobacillus_sp._AF35-8	0.008365	0.011	0.008286	0.00808	0.8333	0.9914	-0.004471	0.005805	7.916e-05
s__Bacteroides_rodentium	0.009643	0.02011	0.007004	0.01108	0.7683	0.9481	-0.005155	0.0118	0.002639
s__Ruminococcus_sp._CAG:108	0.006258	0.008239	0.01036	0.01965	0.8597	1	-0.01215	0.002719	-0.004104
s__Ruminococcus_sp._AF21-3	0.008355	0.0108	0.008245	0.01027	0.8202	0.9824	-0.005593	0.005636	0.0001102
s__Anaerofilum_sp._An201	0.008929	0.0133	0.007616	0.008617	1	1	-0.004322	0.007171	0.001313
s__Holdemania_sp._Marseille-P2844	0.01029	0.02597	0.006249	0.00804	0.68	0.9061	-0.003921	0.01533	0.004042
s__Firmicutes_bacterium_CAG:460	0.006722	0.02391	0.009811	0.04827	0.6165	0.8726	-0.02547	0.01376	-0.003089
s__Burkholderiales_bacterium	0.006928	0.02234	0.009568	0.02086	0.06282	0.7002	-0.01375	0.00929	-0.002638
s__Coprococcus_sp._AF38-1	0.00807	0.006922	0.008426	0.007831	0.9262	1	-0.003995	0.003368	-0.000356
s__Ruminococcaceae_bacterium_D16	0.007538	0.0069	0.008935	0.009381	0.7941	0.9653	-0.005783	0.002676	-0.001398
s__Alistipes_sp._58_9_plus	0.006719	0.01047	0.009705	0.01912	0.73	0.928	-0.01102	0.004476	-0.002985
s__Amedibacillus_dolichus	0.01035	0.01643	0.006041	0.004268	0.3589	0.7106	-0.0005964	0.0107	0.00431
s__Collinsella_sp._AF11-11	0.007431	0.009031	0.008903	0.0152	0.4843	0.8313	-0.008504	0.004516	-0.001472
s__Bacteroides_sp._AM37-9	0.01044	0.03015	0.005854	0.007157	1	1	-0.003278	0.01715	0.004583
s__Ruminococcus_sp._TF11-2AC	0.005994	0.005197	0.01029	0.01591	0.2558	0.7002	-0.01127	0.001242	-0.004298
s__Flavonifractor_sp._An135	0.009585	0.0165	0.006685	0.01259	0.4847	0.8313	-0.004881	0.011	0.0029
s__Ruminococcus_sp._AM29-26	0.008882	0.01452	0.007374	0.008568	0.9396	1	-0.003775	0.008718	0.001508
s__Alistipes_sp._AF17-16	0.008367	0.01957	0.007844	0.01323	0.9463	1	-0.007605	0.009973	0.0005225
s__unclassified_g__Anaerostipes	0.005232	0.01788	0.01094	0.02444	0.03608	0.7002	-0.01826	0.004879	-0.005713
s__Eubacterium_sp._An3	0.007521	0.01356	0.008632	0.02579	0.242	0.7002	-0.01336	0.008337	-0.001111
s__Streptococcus_gordonii	0.009161	0.02345	0.006945	0.008542	0.4953	0.8425	-0.00532	0.01257	0.002216
s__Bifidobacterium_pseudocatenulatum_CAG:263	0.009282	0.01845	0.006808	0.01641	0.8994	1	-0.00608	0.01175	0.002474
s__Collinsella_sp._BA40	0.0053	0.0158	0.01077	0.05211	0.08123	0.7002	-0.02861	0.009881	-0.005476
s__Collinsella_sp._AF15-51	0.007905	0.00841	0.00816	0.01221	0.4239	0.7774	-0.005952	0.00491	-0.0002552
s__Eubacterium_sp._CAG:248	0.008572	0.01925	0.007457	0.02837	0.2159	0.7002	-0.01357	0.01281	0.001116
s__unclassified_g__Enorma	0.005114	0.01577	0.01091	0.03207	0.1276	0.7002	-0.02101	0.005905	-0.005796
s__Faecalibacterium_sp._CAG:82	0.008172	0.0115	0.007843	0.01387	0.7812	0.9576	-0.007381	0.006663	0.0003289
s__Alteromonas_sp.	0.00784	0.0179	0.00817	0.02581	0.2743	0.7002	-0.01229	0.01096	-0.000329
s__unclassified_g__Rothia_f__Micrococcaceae	0.006087	0.009462	0.009882	0.01628	0.2701	0.7002	-0.0118	0.002625	-0.003794
s__Blautia_sp._CAG:257	0.006061	0.01489	0.009862	0.0295	0.6314	0.8773	-0.01772	0.006908	-0.0038
s__Candidatus_Gastranaerophilales_bacterium_HUM_10	0.006876	0.01893	0.009013	0.02084	0.1859	0.7002	-0.01164	0.0075	-0.002138
s__Eubacterium_sp._TM05-53	0.007437	0.01637	0.00843	0.02069	0.8465	0.9997	-0.01113	0.008093	-0.0009923
s__Blautia_sp._TF11-31AT	0.009614	0.01725	0.006153	0.005836	0.8202	0.9824	-0.002152	0.01115	0.003462
s__Veillonellaceae_bacterium	0.009685	0.02343	0.006077	0.009461	0.5843	0.868	-0.003917	0.0149	0.003607
s__Collinsella_sp._AM41-2BH	0.007746	0.01355	0.007973	0.01637	0.3542	0.7106	-0.007976	0.007682	-0.0002274
s__Proteobacteria_bacterium	0.01004	0.03083	0.005678	0.01406	0.4743	0.823	-0.005681	0.01846	0.004365
s__CrAssphage_sp.	0.0114	0.03491	0.004317	0.01112	0.4756	0.8238	-0.004003	0.02401	0.007085
s__Dorea_sp._AF36-15AT	0.01047	0.01135	0.005218	0.008347	0.006548	0.7002	-0.0003381	0.0101	0.005251
s__Fusobacterium_mortiferum	0.00156	0.003448	0.01408	0.0632	0.7294	0.928	-0.0371	0.001599	-0.01252
s__Prevotella_melaninogenica	0.0024	0.002983	0.0132	0.05941	0.953	1	-0.03408	0.001513	-0.0108
s__Clostridium_sp._CAG:678	0.005206	0.009359	0.01034	0.02613	0.8597	1	-0.01559	0.00319	-0.005138
s__Pseudoruminococcus_massiliensis	0.006468	0.01585	0.009058	0.0153	0.5613	0.868	-0.01068	0.005799	-0.00259
s__Blautia_sp._AF26-2	0.007615	0.01093	0.0079	0.007972	0.4142	0.768	-0.00508	0.004824	-0.0002845
s__Clostridium_bolteae_CAG:59	0.006725	0.01589	0.008755	0.01653	0.4639	0.8138	-0.01061	0.007214	-0.00203
s__unclassified_g__Hungatella	0.00537	0.01669	0.01006	0.02461	0.4437	0.797	-0.01695	0.006338	-0.004697
s__Clostridium_sp._26_22	0.007847	0.02344	0.007549	0.01493	0.4795	0.8279	-0.008465	0.01096	0.0002983
s__Spirochaetes_bacterium	0.007292	0.0256	0.008077	0.03016	0.5959	0.8704	-0.01617	0.01227	-0.0007854
s__Bacteroides_sp._AM56-10ce	0.007551	0.009743	0.00777	0.01073	0.6677	0.8975	-0.005671	0.005159	-0.0002185
s__Christensenellaceae_bacterium	0.008909	0.01199	0.006356	0.01097	0.2738	0.7002	-0.003875	0.008286	0.002553
s__Hydrogenoanaerobacterium_saccharovorans	0.004085	0.003702	0.01115	0.02214	0.8071	0.9733	-0.0158	-0.0001673	-0.007067
s__Collinsella_sp._TF11-5AC	0.007279	0.007949	0.007875	0.01323	0.5959	0.8704	-0.007017	0.004422	-0.0005961
s__Bacteroides_sp._3_1_19	0.008667	0.01238	0.006476	0.007406	0.6017	0.8726	-0.002637	0.007587	0.002191
s__Bacteroides_sp._D1	0.008807	0.01708	0.00633	0.007118	0.7683	0.9481	-0.002836	0.01041	0.002477
s__Firmicutes_bacterium_CAG:102	0.007199	0.01095	0.007921	0.0165	0.6194	0.8726	-0.008192	0.006398	-0.0007226
s__Lachnospiraceae_bacterium_1_1_57FAA	0.009062	0.008856	0.00603	0.003591	0.3247	0.7002	-0.0003074	0.007052	0.003032
s__Butyricicoccus_sp._OF10-2	0.00852	0.006934	0.006564	0.007394	0.1155	0.7002	-0.001675	0.005504	0.001957
s__Bacteroides_sp._AF34-31BH	0.00849	0.0131	0.006548	0.009263	0.73	0.928	-0.00379	0.00801	0.001942
s__Prevotella_sp._Marseille-P4119	0.006441	0.02225	0.008557	0.03602	0.5785	0.868	-0.01921	0.01198	-0.002116
s__Eubacterium_siraeum_CAG:80	0.009627	0.03163	0.00532	0.0136	0.4046	0.7586	-0.00541	0.01938	0.004308
s__Ruminococcus_sp._AF14-10	0.00718	0.005831	0.007767	0.009787	0.3952	0.7479	-0.004858	0.003331	-0.0005877
s__Clostridium_sp._CAG:230	0.008052	0.02145	0.006893	0.01234	0.9396	1	-0.007549	0.01084	0.00116
s__Butyricicoccus_sp._AM18-35	0.007335	0.009196	0.007555	0.008377	0.7174	0.9202	-0.004903	0.004532	-0.0002196
s__bacterium	0.01071	0.0372	0.004138	0.007515	0.1407	0.7002	-0.00327	0.02223	0.006569
s__Veillonella_dispar	0.007744	0.01241	0.007102	0.01372	0.8995	1	-0.006355	0.007058	0.0006421
s__Ruminococcus_sp._AF16-40	0.005269	0.007037	0.009538	0.01769	0.9396	1	-0.01183	0.001708	-0.004269
s__Clostridium_sp._CAG:245	0.005362	0.01446	0.009433	0.03553	0.5492	0.868	-0.02025	0.007405	-0.004069
s__Coprobacillus_sp._AM23-9LB	0.007939	0.01255	0.006846	0.006853	0.8399	0.9963	-0.004011	0.006806	0.001093
s__Dorea_sp._OM02-2LB	0.007139	0.006649	0.007618	0.01041	0.3589	0.7106	-0.00517	0.003966	-0.0004792
s__Alistipes_sp._AF48-12	0.008941	0.02196	0.005811	0.009579	0.7619	0.9448	-0.004471	0.01243	0.00313
s__Clostridiaceae_bacterium_TF01-6	0.006548	0.00401	0.008176	0.008933	0.8862	1	-0.00559	0.001672	-0.001628
s__Ruminococcus_sp._TM09-4	0.005454	0.00419	0.009205	0.009555	0.1194	0.7002	-0.007803	-0.0001784	-0.003751
s__Weissella_confusa	0.008878	0.02558	0.00576	0.02243	0.3859	0.7405	-0.009801	0.0158	0.003115
s__Roseburia_sp._831b	0.009877	0.01511	0.00468	0.003837	0.1548	0.7002	0.00029	0.01228	0.005196
s__Clostridium_phoceensis	0.007388	0.007553	0.00708	0.007481	0.7048	0.9174	-0.003897	0.004491	0.0003076
s__Ruminococcus_sp._AM30-15AC	0.007684	0.01283	0.00673	0.007996	0.73	0.928	-0.004151	0.006885	0.0009543
s__Butyricicoccus_sp._AF35-5AC	0.007519	0.007998	0.006888	0.006334	0.8465	0.9997	-0.003077	0.004164	0.0006303
s__Acutalibacter_muris	0.008064	0.008082	0.006309	0.007194	0.3589	0.7106	-0.001866	0.005694	0.001755
s__Collinsella_phocaeensis	0.01107	0.04104	0.003292	0.008155	0.08421	0.7002	-0.002828	0.02644	0.007779
s__Flavonifractor_sp._An10	0.007033	0.008478	0.007323	0.006771	0.7048	0.9174	-0.003925	0.003837	-0.0002898
s__Bacteroides_dorei_CAG:222	0.008333	0.02947	0.00602	0.01369	0.5843	0.868	-0.007685	0.01577	0.002315
s__Blautia_sp._SF-50	0.007246	0.00829	0.007086	0.006202	0.8333	0.9914	-0.003528	0.004236	0.0001595
s__Eubacterium_sp._41_20	0.003752	0.005594	0.01055	0.01736	0.15	0.7002	-0.01413	-0.0009024	-0.0068
s__Blautia_sp._AM29-29	0.007292	0.01165	0.006982	0.006539	0.3165	0.7002	-0.004096	0.005777	0.0003094
s__Bacteroides_sp._AF29-11	0.007206	0.01223	0.007035	0.009593	0.7683	0.9481	-0.00524	0.006104	0.0001717
s__Enterorhabdus_sp._P55	0.003448	0.006177	0.01078	0.04657	0.333	0.7002	-0.0268	0.00342	-0.007334
s__Blautia_sp._AF22-5LB	0.008712	0.01507	0.005502	0.004406	0.3589	0.7106	-0.001821	0.009804	0.003211
s__Blautia_sp._AM22-22LB	0.009149	0.01968	0.005063	0.004547	0.9129	1	-0.001677	0.01185	0.004087
s__Comamonas_testosteroni	0.01273	0.06688	0.001475	0.006278	0.5501	0.868	-0.003613	0.03774	0.01126
s__Ruminococcus_sp._AF33-11BH	0.005206	0.004546	0.008969	0.01372	0.3415	0.7002	-0.009851	0.0008006	-0.003763
s__Lachnospiraceae_bacterium_Choco86	0.007171	0.006182	0.006998	0.007661	0.4953	0.8425	-0.003727	0.003575	0.0001731
s__Blautia_sp._CAG:52	0.009696	0.02443	0.004438	0.007507	0.7941	0.9653	-0.002265	0.01572	0.005256
s__Ruminococcus_sp._CAG:108-related_41_35	0.005354	0.006308	0.008779	0.0142	0.7812	0.9576	-0.01017	0.001616	-0.003426
s__Lacrimispora_amygdalina	0.006206	0.003156	0.007895	0.006665	0.9262	1	-0.004633	0.001064	-0.001689
s__Ruminococcus_sp._AM34-10LB	0.005469	0.005389	0.008617	0.01716	0.4743	0.823	-0.01124	0.002698	-0.003148
s__[Clostridium]_methylpentosum	0.006798	0.005725	0.007264	0.00669	0.8995	1	-0.00373	0.003163	-0.0004658
s__Barnesiella_sp.	0.01221	0.02651	0.00183	0.003882	0.3501	0.7073	0.001472	0.02105	0.01038
s__Blautia_caecimuris	0.006647	0.02105	0.007377	0.02092	0.8202	0.9824	-0.01165	0.01063	-0.0007306
s__Clostridium_sp._AM51-4	0.009296	0.01979	0.004671	0.004631	0.06525	0.7002	-0.0006669	0.01324	0.004626
s__Lactobacillus_oris	0.002739	0.009591	0.01113	0.02629	0.01697	0.7002	-0.01963	-3.352e-05	-0.008387
s__Collinsella_sp._AM33-4BH	0.005785	0.00691	0.008038	0.01673	0.5333	0.868	-0.009319	0.003714	-0.002252
s__Collinsella_sp._AF33-16	0.006671	0.00941	0.00714	0.01199	0.3501	0.7073	-0.006332	0.005303	-0.0004687
s__Ruminococcus_sp._OM07-7	0.007525	0.007889	0.006257	0.01544	0.03461	0.7002	-0.005696	0.006619	0.001267
s__Ornithobacterium_rhinotracheale	0.007434	0.006945	0.006348	0.005604	0.6924	0.9108	-0.002219	0.00439	0.001086
s__Lachnotalea_sp._AF33-28	0.007171	0.007346	0.006581	0.006109	0.9396	1	-0.002769	0.003941	0.0005902
s__Bacteroides_sp._AF26-7BH	0.005965	0.02053	0.007784	0.02722	0.9195	1	-0.01445	0.01049	-0.001818
s__Klebsiella_quasivariicola	0.00694	0.01221	0.006797	0.01804	0.2006	0.7002	-0.008994	0.007441	0.0001428
s__Oscillibacter_ruminantium	0.0093	0.01586	0.004437	0.004042	0.68	0.9061	-0.0002991	0.01115	0.004862
s__Blautia_sp._AM42-2	0.006705	0.008897	0.007011	0.00619	0.68	0.9061	-0.00405	0.004272	-0.0003059
s__Blautia_schinkii	0.006763	0.008895	0.006911	0.008124	0.6924	0.9108	-0.004423	0.004312	-0.0001479
s__Dorea_sp._CAG:317	0.005973	0.01998	0.007699	0.02656	0.5169	0.8566	-0.01582	0.01008	-0.001725
s__Bacteroides_sp._2_1_33B	0.006514	0.007279	0.007125	0.008836	0.7812	0.9576	-0.004774	0.003555	-0.000611
s__Citrobacter_braakii	0.005462	0.01531	0.008168	0.01818	0.2353	0.7002	-0.01124	0.006487	-0.002706
s__Lactobacillus_sakei	0.01282	0.06054	0.0008012	0.0009031	0.506	0.8528	-0.0002361	0.03575	0.01202
s__Blautia_sp._AF19-34	0.008764	0.01699	0.004838	0.004506	0.9262	1	-0.001827	0.01144	0.003926
s__Lactobacillus_rhamnosus	0.004916	0.00522	0.008642	0.01067	0.1362	0.7002	-0.008637	0.00052	-0.003726
s__Sanguibacteroides_justesenii	0.002233	0.003766	0.01132	0.04661	0.376	0.7293	-0.02802	0.001774	-0.009086
s__Eubacterium_sp._CAG:192	0.005499	0.0162	0.008047	0.01904	0.333	0.7002	-0.01196	0.006897	-0.002547
s__Collinsella_sp._AM36-4AA	0.006452	0.007567	0.007069	0.01182	0.4437	0.797	-0.005915	0.004148	-0.0006158
s__Ruminococcus_sp._AM44-9AT	0.005265	0.005249	0.008254	0.01075	0.2488	0.7002	-0.007711	0.001313	-0.00299
s__Akkermansia_sp._BIOML-A24	0.009883	0.0217	0.003634	0.01061	0.008238	0.7002	-0.001391	0.01738	0.006251
s__Collinsella_sp._AF16-8	0.006579	0.00729	0.006935	0.01176	0.4581	0.8104	-0.005964	0.004434	-0.0003551
s__Bacteroides_bouchesdurhonensis	0.004966	0.006694	0.008541	0.02436	0.73	0.928	-0.014	0.003212	-0.003574
s__Clostridiales_bacterium_45_37	0.004622	0.00561	0.008878	0.01504	0.2927	0.7002	-0.01041	0.0007008	-0.004256
s__Ruminococcus_sp._AM34-9LB	0.005579	0.004304	0.007917	0.01176	0.8333	0.9914	-0.007104	0.001487	-0.002338
s__Bacteroides_faecichinchillae	0.006863	0.006972	0.006632	0.007911	0.6924	0.9108	-0.003393	0.003827	0.000231
s__Enterobacter_bugandensis	0.006777	0.01104	0.006716	0.01292	0.3952	0.7479	-0.00615	0.006129	6.101e-05
s__Lachnospiraceae_bacterium_3_1_46FAA	0.009263	0.01205	0.00421	0.003903	0.09725	0.7002	0.001113	0.01002	0.005052
s__Eubacterium_sp._45_250	0.008861	0.02289	0.00461	0.009003	0.6434	0.8851	-0.002771	0.01478	0.00425
s__Bacteroides_sp._AM16-24	0.004594	0.008079	0.008847	0.02098	0.2097	0.7002	-0.01305	0.003687	-0.004254
s__Blautia_sp.	0.006498	0.01266	0.006941	0.006728	0.3677	0.7205	-0.004997	0.005898	-0.0004431
s__Gemmiger_sp._An87	0.008416	0.01331	0.005014	0.003987	0.8465	0.9997	-0.001163	0.009015	0.003401
s__Clostridium_sp._AF32-12BH	0.007996	0.006422	0.005413	0.00459	0.09725	0.7002	-0.0004272	0.005704	0.002583
s__Clostridium_sp._AM34-11AC	0.005447	0.006493	0.007937	0.009667	0.6076	0.8726	-0.006788	0.002025	-0.00249
s__Capnocytophaga_sp._oral_taxon_332	0.00165	0.002542	0.01171	0.04961	0.9664	1	-0.03014	0.0005955	-0.01006
s__Bacillus_cereus	0.006945	0.009194	0.006374	0.006953	0.9262	1	-0.003408	0.00525	0.0005716
s__Butyricicoccus_sp._OM06-6AC	0.006174	0.005136	0.007122	0.006862	0.9799	1	-0.004125	0.002199	-0.0009481
s__Flavonifractor_sp._An306	0.006531	0.007739	0.006748	0.005237	0.4537	0.804	-0.003353	0.003359	-0.0002172
s__Butyricicoccus_sp._OF13-6	0.005689	0.005388	0.007565	0.01162	0.7941	0.9653	-0.007351	0.002113	-0.001876
s__Bacteroides_sp._AM16-13	0.008047	0.0227	0.005168	0.008584	0.7048	0.9174	-0.003815	0.01307	0.002878
s__Muribaculaceae_bacterium_Isolate-043_(Harlan)	0.01318	0.06925	8.538e-06	4.437e-05	0.0532	0.7002	-5.39e-06	0.03944	0.01318
s__Prevotella_stercorea_CAG:629	0.01087	0.04429	0.002318	0.008926	0.6279	0.876	-0.003389	0.02829	0.008551
s__Lachnospiraceae_bacterium_A4	0.0064	0.00441	0.006784	0.00598	0.7427	0.934	-0.00321	0.002325	-0.0003844
s__Bacteroidales_bacterium_52_46	0.001833	0.00431	0.01135	0.05564	0.2773	0.7002	-0.03173	0.002651	-0.009518
s__Allisonella_histaminiformans	0.01102	0.0431	0.002152	0.004558	0.3676	0.7205	-0.001306	0.02656	0.008871
s__Murimonas_intestini	0.005425	0.004524	0.007734	0.006141	0.1978	0.7002	-0.005084	0.0002967	-0.002308
s__Campylobacter_coli	0.007547	0.005834	0.00561	0.004709	0.1453	0.7002	-0.0008751	0.004692	0.001938
s__Ruminococcaceae_bacterium_AM07-15	0.00626	0.008979	0.006865	0.007247	0.2287	0.7002	-0.004769	0.003716	-0.0006046
s__Actinomyces_sp._oral_taxon_172	0.005111	0.008238	0.008011	0.01781	0.8597	1	-0.01035	0.003278	-0.0029
s__Ruminococcus_sp._AM42-10AC	0.004911	0.004233	0.008207	0.009155	0.17	0.7002	-0.007585	-5.444e-05	-0.003296
s__Bacteroides_sp._AF14-46	0.01153	0.02436	0.001573	0.004154	0.07995	0.7002	0.001762	0.01955	0.009954
s__Blautia_sp._AF19-1	0.006628	0.009098	0.006475	0.006627	0.6924	0.9108	-0.003915	0.00466	0.0001529
s__Collinsella_sp._AM42-18AC	0.006156	0.007829	0.006897	0.01216	0.4984	0.8475	-0.006224	0.00446	-0.0007411
s__Collinsella_sp._AM24-1	0.005952	0.00696	0.007096	0.01559	0.2285	0.7002	-0.007683	0.004428	-0.001144
s__bacterium_OL-1	0.01257	0.06402	0.0004727	0.00129	0.6668	0.8975	-0.0006377	0.03666	0.0121
s__Pseudoflavonifractor_sp._Marseille-P3106	0.007229	0.005074	0.005779	0.003996	0.3005	0.7002	-0.0007531	0.003911	0.00145
s__Escherichia_sp._4_1_40B	0.007905	0.01315	0.00507	0.01107	0.5389	0.868	-0.004039	0.009417	0.002835
s__Clostridium_saudiense	0.006074	0.01806	0.006865	0.02041	0.8597	1	-0.01076	0.008783	-0.0007927
s__Ruminococcus_sp._AM54-14NS	0.004845	0.004397	0.008031	0.01015	0.2037	0.7002	-0.007688	0.0006167	-0.003185
s__Citrobacter_sp._wls619	0.004746	0.01227	0.008129	0.02647	0.0939	0.7002	-0.0156	0.005637	-0.003383
s__Solobacterium_moorei	0.005779	0.007342	0.007084	0.007922	0.7812	0.9576	-0.005338	0.002698	-0.001304
s__Blautia_sp._BIOML-A1	0.004375	0.003047	0.008442	0.01033	0.6434	0.8851	-0.008079	-0.0003431	-0.004067
s__Spirochaetia_bacterium	0.006451	0.01935	0.006363	0.01556	0.4953	0.8425	-0.008479	0.01072	9.012e-05
s__Desulfovibrio_sp._An276	0.01116	0.03858	0.001637	0.005495	0.4135	0.768	-0.00144	0.02616	0.009529
s__Ruminococcus_sp._AF25-28AC	0.004849	0.003369	0.007946	0.01012	0.3952	0.7479	-0.00728	0.0002732	-0.003097
s__Lachnospiraceae_bacterium_BSM-380-WT-5A	0.007564	0.01364	0.005223	0.00613	0.9933	1	-0.002716	0.008888	0.00234
s__Lachnoclostridium_sp._An169	0.005884	0.007246	0.006892	0.006618	0.6555	0.892	-0.00439	0.002952	-0.001009
s__Clostridiales_Family_XIII_bacterium_RF-744-FAT-WT-3	0.01197	0.05986	0.0007875	0.001789	0.8861	1	-0.0007289	0.03449	0.01119
s__Akkermansia_sp._KLE1797	0.006265	0.01593	0.006444	0.02098	0.0437	0.7002	-0.01105	0.008938	-0.0001791
s__Eubacteriaceae_bacterium_CHKCI004	0.006253	0.01014	0.006434	0.01533	0.6194	0.8726	-0.007721	0.005699	-0.0001812
s__Ruminococcus_sp._CAG:330	0.004291	0.006517	0.008395	0.0144	0.8597	1	-0.01071	0.001578	-0.004103
s__Collinsella_sp._AF14-35	0.005989	0.006669	0.006696	0.01118	0.4639	0.8138	-0.005718	0.003609	-0.0007066
s__Actinomyces_bouchesdurhonensis	0.004086	0.008315	0.008597	0.01566	0.68	0.9061	-0.01166	0.001539	-0.004511
s__Collinsella_sp._AF38-3AC	0.005782	0.006148	0.006897	0.01104	0.5497	0.868	-0.005963	0.002984	-0.001114
s__Anaeroglobus_geminatus	0.005329	0.02468	0.007298	0.02804	0.281	0.7002	-0.01607	0.01175	-0.001966
s__Ruminococcus_sp._AF12-5	0.006025	0.004672	0.006596	0.009501	0.3084	0.7002	-0.004826	0.00273	-0.0005708
s__Clostridium_sp._CAG:452	0.003355	0.007456	0.009207	0.02826	0.1948	0.7002	-0.0172	0.003129	-0.005854
s__Firmicutes_bacterium_CAG:552_39_19	0.005018	0.005202	0.007528	0.01117	0.8202	0.9824	-0.007623	0.001943	-0.00251
s__Collinsella_sp._AM44-11	0.006165	0.00699	0.006372	0.01083	0.4327	0.7864	-0.005462	0.004327	-0.0002075
s__Parvimonas_micra	0.004257	0.003771	0.008265	0.01	0.242	0.7002	-0.008564	-0.000395	-0.004007
s__Prevotella_sp._CAG:1092	0.002841	0.004655	0.009678	0.03529	0.5823	0.868	-0.02223	0.001689	-0.006838
s__Clostridium_sp._AF50-3	0.00729	0.009361	0.005191	0.003939	0.73	0.928	-0.001238	0.006606	0.002098
s__Gemmiger_sp._An50	0.007706	0.01266	0.004749	0.003811	0.8597	1	-0.001219	0.008048	0.002956
s__Flavonifractor_sp._An82	0.005223	0.007241	0.007194	0.006364	0.17	0.7002	-0.005353	0.001533	-0.001972
s__Clostridium_sp._chh4-2	0.006322	0.005484	0.006071	0.004062	0.68	0.9061	-0.001993	0.002923	0.0002507
s__unclassified_g__Weissella	0.01186	0.03818	0.0005247	0.001402	0.02739	0.7002	0.0003263	0.02878	0.01134
s__Actinomyces_sp._ICM58	0.004578	0.007197	0.007769	0.01714	0.7941	0.9653	-0.01129	0.002715	-0.003191
s__Collinsella_sp._AM34-10	0.006047	0.006362	0.006289	0.009604	0.5389	0.868	-0.004515	0.003651	-0.0002418
s__Ruminococcus_sp._AF21-42	0.005088	0.004224	0.007239	0.005279	0.06283	0.7002	-0.004583	0.0003594	-0.00215
s__Clostridium_sp._1001271st1_H5	0.004617	0.003373	0.007694	0.007826	0.2775	0.7002	-0.006339	0.0001508	-0.003077
s__Ruminococcus_sp._CAG:17	0.006166	0.007607	0.006126	0.008679	0.7174	0.9202	-0.004343	0.004513	3.985e-05
s__Collinsella_sp._AM20-15AC	0.005822	0.006398	0.006455	0.01055	0.6677	0.8975	-0.005291	0.0039	-0.0006334
s__Dorea_longicatena_CAG:42	0.007341	0.009078	0.004934	0.005839	0.1807	0.7002	-0.001456	0.006309	0.002408
s__Eubacterium_sp._CAG:86	0.004978	0.01209	0.007288	0.01608	0.9396	1	-0.01055	0.005485	-0.00231
s__Dorea_sp._OM07-5	0.005682	0.005358	0.006547	0.008865	0.5501	0.868	-0.004835	0.002624	-0.0008654
s__Megasphaera_sp._NM10	0.01195	0.06258	0.0002763	0.0006978	0.6391	0.8826	-0.0003932	0.03549	0.01167
s__Collinsella_sp._AF20-14LB	0.006748	0.01116	0.00545	0.008038	0.5223	0.8575	-0.003422	0.006824	0.001298
s__Lachnospiraceae_bacterium_MD308	0.00576	0.005372	0.006421	0.006032	0.5613	0.868	-0.003634	0.0022	-0.0006608
s__Coprococcus_phoceensis	0.006842	0.01491	0.005338	0.006848	0.4953	0.8425	-0.00329	0.008612	0.001504
s__Clostridium_sp._AM25-23AC	0.005426	0.006085	0.006746	0.01244	0.5389	0.868	-0.007046	0.002876	-0.001319
s__Bacteroides_sp._CBA7301	0.005213	0.006036	0.006917	0.01043	0.8729	1	-0.006914	0.00249	-0.001704
s__Butyrivibrio_crossotus	0.00422	0.003148	0.007903	0.01287	0.68	0.9061	-0.009014	0.000229	-0.003683
s__unclassified_c__Clostridia	0.005665	0.007528	0.006429	0.009946	0.8333	0.9914	-0.005556	0.003627	-0.0007638
s__Blautia_sp._OM06-15AC	0.005982	0.006146	0.006083	0.004386	0.5389	0.868	-0.002919	0.002759	-0.0001001
s__Butyricicoccus_sp._AM29-23AC	0.006732	0.005392	0.00532	0.006365	0.1194	0.7002	-0.001693	0.004326	0.001412
s__Ruminococcus_sp._AF18-29	0.003854	0.007216	0.008179	0.01933	0.8071	0.9733	-0.0134	0.001944	-0.004325
s__Coprobacillus_sp._8_1_38FAA	0.00481	0.004355	0.007206	0.008817	0.3247	0.7002	-0.005987	0.0009813	-0.002397
s__Oscillibacter_sp._KLE_1745	0.00429	0.003657	0.007724	0.01048	0.7812	0.9576	-0.007936	0.0002817	-0.003434
s__Prevotella_sp._CAG:732	0.003461	0.008315	0.008549	0.02845	0.6194	0.8726	-0.01774	0.003755	-0.005088
s__Mesosutterella_multiformis	0.005698	0.01337	0.006286	0.01684	0.3677	0.7205	-0.008935	0.007027	-0.0005877
s__Collinsella_sp._AF02-46-1	0.005079	0.005674	0.006903	0.01222	0.6429	0.8851	-0.0078	0.002928	-0.001824
s__Butyricicoccus_sp._1XD8-22	0.007776	0.01897	0.004169	0.004333	0.9262	1	-0.002025	0.01206	0.003609
s__Coprococcus_sp._CAG:131-related_45_246	0.005697	0.005328	0.006213	0.006388	0.953	1	-0.0036	0.002737	-0.0005149
s__Bacteroides_sp._51	0.004189	0.01102	0.007721	0.03502	0.7174	0.9202	-0.01888	0.007049	-0.003534
s__Ruminococcus_obeum_CAG:39	0.004939	0.00436	0.006962	0.01169	0.5169	0.8566	-0.007318	0.002103	-0.002024
s__Clostridium_sp._28_17	0.005564	0.01587	0.00633	0.01386	0.2415	0.7002	-0.008575	0.007358	-0.0007659
s__Ruminococcus_sp._AF17-12	0.006314	0.008295	0.005527	0.006829	0.6677	0.8975	-0.003033	0.00498	0.0007867
s__Dielma_fastidiosa	0.004848	0.01325	0.006988	0.01825	0.68	0.9061	-0.01091	0.006189	-0.00214
s__Veillonella_atypica	0.004854	0.008713	0.006959	0.01029	0.2558	0.7002	-0.007434	0.002955	-0.002105
s__Lactococcus_garvieae	0.01122	0.02693	0.0005845	0.0009394	0.0143	0.7002	0.002232	0.02145	0.01063
s__Streptococcus_agalactiae	0.005076	0.006078	0.006721	0.007584	0.3084	0.7002	-0.005298	0.001523	-0.001646
s__Ruminococcus_sp._AM36-17	0.003831	0.003928	0.007947	0.01244	0.333	0.7002	-0.009252	0.0002815	-0.004117
s__Clostridium_sp._OF09-10	0.005432	0.00413	0.00634	0.005136	0.5843	0.868	-0.003391	0.001325	-0.000908
s__Lachnospiraceae_bacterium_3_1_57FAA_CT1	0.006223	0.01041	0.005537	0.01288	0.1079	0.7002	-0.00581	0.006787	0.0006861
s__Kluyvera_georgiana	0.005173	0.006895	0.006557	0.01013	0.4337	0.7864	-0.005867	0.003182	-0.001384
s__unclassified_g__Actinomyces	0.006095	0.006874	0.005624	0.004781	0.8729	1	-0.002553	0.003787	0.0004714
s__Clostridium_sp._AF37-5	0.006326	0.01484	0.005376	0.009066	0.4046	0.7586	-0.004745	0.007505	0.0009509
s__Bacteroides_finegoldii_CAG:203	0.005289	0.007697	0.006403	0.01508	0.7554	0.9409	-0.008103	0.004294	-0.001114
s__Ruminococcus_sp._AF16-50	0.003901	0.00664	0.007771	0.01507	0.333	0.7002	-0.01052	0.00188	-0.00387
s__Collinsella_sp._OF03-4AA	0.00533	0.006765	0.006341	0.01099	0.5102	0.8566	-0.005938	0.003395	-0.001011
s__Prevotella_marshii	0.006095	0.005241	0.005561	0.00578	0.5728	0.868	-0.00262	0.003337	0.0005338
s__Actinobaculum_sp._oral_taxon_183	0.004913	0.00705	0.006739	0.009306	0.506	0.8528	-0.005976	0.002622	-0.001826
s__bacterium_P201	0.005648	0.004807	0.005979	0.004257	0.6434	0.8851	-0.002717	0.00218	-0.0003306
s__Blautia_sp._SG-772	0.006912	0.0131	0.004702	0.004604	0.6314	0.8773	-0.002079	0.007685	0.00221
s__Clostridium_sp._26_21	0.007294	0.02224	0.004303	0.007735	0.7107	0.9182	-0.00434	0.01212	0.002991
s__unclassified_o__Lactobacillales	0.005081	0.008067	0.00649	0.007796	0.2558	0.7002	-0.005353	0.002641	-0.001409
s__Lachnospiraceae_bacterium_1_4_56FAA	0.006497	0.01746	0.005068	0.01044	0.7048	0.9174	-0.005292	0.01038	0.001428
s__Bacteroides_stercorirosoris	0.005478	0.008338	0.006018	0.007883	0.8071	0.9733	-0.004819	0.004085	-0.0005394
s__Streptococcus_sanguinis	0.005836	0.01403	0.005645	0.006045	0.5169	0.8566	-0.004357	0.007639	0.0001915
s__Clostridium_nexile_CAG:348	0.00614	0.02042	0.00533	0.01211	0.6194	0.8726	-0.007084	0.01038	0.0008076
s__Clostridium_sp._AM09-51	0.005633	0.01595	0.005824	0.01343	0.73	0.928	-0.007638	0.008305	-0.0001903
s__Anaeromassilibacillus_sp._An172	0.007051	0.009342	0.004367	0.004759	0.8333	0.9914	-0.0008609	0.007112	0.002685
s__Collinsella_sp._AF28-5AC	0.005131	0.009811	0.006256	0.00972	0.9664	1	-0.006472	0.004133	-0.001125
s__Anaeromassilibacillus_sp._Marseille-P3371	0.005476	0.003959	0.005904	0.003686	0.3768	0.7293	-0.002395	0.001607	-0.0004284
s__Blautia_sp._An249	0.004689	0.004247	0.006685	0.008766	0.5613	0.868	-0.006081	0.001385	-0.001996
s__Blautia_sp._AF34-10	0.005568	0.008478	0.005783	0.00612	0.4142	0.768	-0.00378	0.004208	-0.0002144
s__Firmicutes_bacterium_CAG:227	0.003439	0.003688	0.007899	0.0253	0.7174	0.9202	-0.01513	0.001688	-0.004461
s__Coprococcus_sp.	0.005754	0.01015	0.005581	0.01128	0.8202	0.9824	-0.005589	0.006001	0.0001736
s__unclassified_g__Flavonifractor	0.003948	0.004828	0.007377	0.01316	0.2629	0.7002	-0.008998	0.0007302	-0.003429
s__Bariatricus_massiliensis	0.005391	0.009919	0.00592	0.01198	0.953	1	-0.007095	0.004903	-0.000529
s__Prevotella_timonensis	0.005306	0.01088	0.005995	0.01621	0.4847	0.8313	-0.009377	0.006126	-0.0006894
s__Dorea_sp._Marseille-P4042	0.006289	0.008538	0.004998	0.00396	0.8202	0.9824	-0.001731	0.005519	0.00129
s__Bacteroides_ovatus_CAG:22	0.004352	0.007107	0.006927	0.01477	0.953	1	-0.00896	0.002772	-0.002575
s__Firmicutes_bacterium_CAG:95	0.007839	0.0183	0.003432	0.004169	0.6924	0.9108	-0.001478	0.01222	0.004406
s__unclassified_g__Butyricimonas	0.00831	0.01478	0.00296	0.003949	0.3501	0.7073	0.0004877	0.01214	0.005349
s__Clostridium_celatum	0.006141	0.0199	0.00512	0.01509	0.6434	0.8851	-0.007992	0.01188	0.001019
s__Bacteroides_cellulosilyticus_CAG:158	0.005255	0.01484	0.005994	0.0104	0.73	0.928	-0.006847	0.006743	-0.0007384
s__Siphoviridae_sp.	0.006857	0.01672	0.004369	0.01123	0.0582	0.7002	-0.004438	0.01099	0.002488
s__Eubacterium_plexicaudatum	0.00464	0.002521	0.006552	0.007082	0.73	0.928	-0.005016	0.0007495	-0.001912
s__Lachnospiraceae_bacterium_2_1_58FAA	0.004702	0.006933	0.006488	0.01155	0.7174	0.9202	-0.007487	0.002513	-0.001787
s__Clostridiales_bacterium_VE202-21	0.006699	0.01485	0.004474	0.005227	0.4743	0.823	-0.002221	0.008838	0.002224
s__Collinsella_sp._AM23-17	0.005301	0.006198	0.005861	0.01053	0.6982	0.9145	-0.005286	0.003767	-0.0005595
s__Clostridium_bartlettii_CAG:1329	0.007243	0.0114	0.00391	0.005131	0.6738	0.9025	-0.001073	0.00856	0.003333
s__Pseudoflavonifractor_sp._An85	0.005855	0.01151	0.005272	0.006051	0.3589	0.7106	-0.003372	0.005824	0.000584
s__Bacteroides_sp._AM54-2NS	0.00647	0.01908	0.004641	0.007334	0.6314	0.8773	-0.004125	0.01029	0.001828
s__Eubacterium_sp._CAG76_36_125	0.003969	0.007001	0.007141	0.01299	0.8597	1	-0.008847	0.002091	-0.003171
s__Bacteroides_sp._43_108	0.004138	0.004729	0.006958	0.01775	0.8729	1	-0.01009	0.002355	-0.002821
s__Clostridium_sp._Marseille-P7770	0.005559	0.003616	0.005535	0.004266	0.73	0.928	-0.002094	0.002146	2.401e-05
s__Colidextribacter_sp._OB.20	0.00771	0.01088	0.003369	0.003343	0.1548	0.7002	0.0003451	0.009087	0.004342
s__Collinsella_sp._OM04-5	0.004654	0.006137	0.006411	0.01118	0.8729	1	-0.006725	0.002704	-0.001757
s__Gemmiger_sp._An194	0.005307	0.009721	0.005741	0.01077	0.6314	0.8773	-0.006192	0.004921	-0.0004336
s__Collinsella_sp._AM16-21	0.005563	0.006695	0.005442	0.009826	0.5499	0.868	-0.004115	0.004241	0.0001218
s__Bacteroides_eggerthii_CAG:109	0.006194	0.01153	0.004783	0.01204	0.03759	0.7002	-0.004773	0.007688	0.001411
s__Neobittarella_massiliensis	0.005864	0.004269	0.005098	0.005326	0.2488	0.7002	-0.001745	0.003061	0.0007654
s__Bifidobacterium_myosotis	0.006307	0.01454	0.004646	0.009708	0.6677	0.8975	-0.004922	0.008886	0.001661
s__Erysipelotrichaceae_bacterium_AF15-26LB	0.00615	0.004711	0.004754	0.003186	0.285	0.7002	-0.0006367	0.00362	0.001396
s__Ruminococcus_sp._AF21-11	0.001922	0.005187	0.00893	0.02173	0.7427	0.934	-0.01604	6.142e-05	-0.007008
s__Dorea_sp._BIOML-A1	0.005756	0.008241	0.005087	0.007072	0.192	0.7002	-0.003247	0.005135	0.0006694
s__Collinsella_sp._OF02-10	0.005063	0.0055	0.005768	0.009912	0.4046	0.7586	-0.004741	0.002971	-0.0007041
s__Clostridium_sp._CAG:264	0.007006	0.02983	0.003794	0.009147	0.8995	1	-0.005523	0.016	0.003211
s__Chloroflexi_bacterium	0.006187	0.01297	0.0046	0.006095	0.6434	0.8851	-0.002762	0.007583	0.001588
s__Bacteroides_sp._CAG:1076	0.004458	0.006592	0.00631	0.01137	0.8729	1	-0.007281	0.002855	-0.001852
s__Chryseobacterium_taiwanense	1.083e-05	3.959e-05	0.01074	0.05569	0.3396	0.7002	-0.03218	1.344e-05	-0.01073
s__Faecalitalea_cylindroides	0.006337	0.01034	0.004403	0.004318	0.5959	0.8704	-0.001464	0.006272	0.001933
s__Bacteroides_sp._14(A)	0.005631	0.01974	0.005084	0.009217	0.6314	0.8773	-0.005969	0.01127	0.0005486
s__Gordonibacter_sp._28C	0.004609	0.006108	0.006077	0.01043	0.4953	0.8425	-0.006247	0.002502	-0.001468
s__Tetrasphaera_elongata	0.005744	0.00562	0.004928	0.003503	0.8465	0.9997	-0.001604	0.003278	0.0008161
s__Anaeromassilibacillus_sp._Marseille-P4683	0.004937	0.006183	0.005712	0.006118	0.6194	0.8726	-0.003616	0.002428	-0.0007745
s__Eubacterium_sp._An11	0.006782	0.0168	0.003865	0.00374	0.7812	0.9576	-0.001708	0.01055	0.002917
s__TM7_phylum_sp._oral_taxon_352	0.005964	0.02079	0.004656	0.01063	0.8465	0.9997	-0.005498	0.01154	0.001307
s__Ruminococcus_champanellensis	0.006501	0.008067	0.004113	0.004332	0.4239	0.7774	-0.001028	0.005814	0.002387
s__Alistipes_sp._cv1	0.006465	0.01773	0.004128	0.007579	0.5611	0.868	-0.003531	0.01054	0.002337
s__Faecalibacillus_faecis	0.004957	0.005233	0.005632	0.004686	0.4743	0.823	-0.003054	0.002078	-0.0006751
s__Collinsella_sp._TM09-10AT	0.004689	0.005676	0.005896	0.01165	0.473	0.823	-0.006567	0.003275	-0.001207
s__Parabacteroides_sp._AM08-6	0.005404	0.009946	0.005152	0.01333	0.4238	0.7774	-0.006301	0.006244	0.0002518
s__Clostridiales_Family_XIII_bacterium_WCA-MUC-591-APC-4B	0.009461	0.04304	0.001054	0.001169	0.2159	0.7002	-0.0001384	0.02541	0.008408
s__Ruminococcus_sp._TF12-19AC	0.004086	0.006544	0.006423	0.01312	0.9128	1	-0.008872	0.002251	-0.002337
s__Bacteroides_sp._A1C1	0.005467	0.0106	0.00504	0.00765	0.6555	0.892	-0.004395	0.005879	0.0004277
s__Schaedlerella_arabinosiphila	0.005332	0.003657	0.005157	0.003468	0.9396	1	-0.001597	0.001922	0.0001748
s__Collinsella_sp._OM08-14AT	0.00486	0.005309	0.005611	0.01034	0.3767	0.7293	-0.005415	0.003426	-0.0007505
s__Eubacterium_sp._CAG:161	0.008058	0.02076	0.002399	0.005016	0.6135	0.8726	-0.0006191	0.01525	0.00566
s__uncultured_Clostridiales_bacterium	0.006029	0.0125	0.004419	0.005807	0.7554	0.9409	-0.002368	0.007612	0.001609
s__Collinsella_sp._OM06-18AC	0.004888	0.005606	0.005559	0.009372	0.5114	0.8566	-0.004987	0.00298	-0.0006713
s__Prevotella_buccalis	0.002911	0.01243	0.007536	0.02556	0.7299	0.928	-0.01635	0.004881	-0.004626
s__Ruminococcus_sp._AM29-1	0.005078	0.002834	0.005359	0.002859	0.7174	0.9202	-0.001864	0.001194	-0.0002811
s__Bacteroides_sp._AF39-16AC	0.005757	0.009445	0.00467	0.006597	0.73	0.928	-0.002824	0.00546	0.001087
s__Parabacteroides_sp._AF19-14	0.006168	0.009476	0.004241	0.004496	0.8071	0.9733	-0.001694	0.006058	0.001927
s__Lachnospiraceae_bacterium_OF11-28	0.004772	0.002544	0.005625	0.005388	0.8465	0.9997	-0.003237	0.001323	-0.0008522
s__Collinsella_sp._AF25-2LB	0.003633	0.004581	0.006738	0.01069	0.7682	0.9481	-0.007575	0.0009962	-0.003105
s__Clostridia_bacterium_UC5.1-2F7	0.006883	0.01645	0.003485	0.008279	0.01128	0.7002	-0.002373	0.01082	0.003399
s__Veillonella_tobetsuensis	0.004966	0.01612	0.005395	0.01357	0.6924	0.9108	-0.008057	0.007505	-0.0004286
s__Dorea_sp._AM13-35	0.0035	0.004856	0.006857	0.01095	0.5728	0.868	-0.008255	0.001068	-0.003357
s__Eggerthella_sp._CAG:209	0.00432	0.01328	0.006037	0.02743	0.953	1	-0.0139	0.007765	-0.001716
s__Clostridium_sp._OM05-9	0.005633	0.01161	0.004717	0.004616	0.5613	0.868	-0.002721	0.006511	0.0009154
s__Candidatus_Saccharimonas_sp.	0.004292	0.004627	0.005993	0.008339	0.9129	1	-0.005782	0.001563	-0.001701
s__Collinsella_sp._AF37-9	0.004385	0.004922	0.005872	0.01062	0.5828	0.868	-0.006191	0.002427	-0.001487
s__Clostridium_sp._OM04-12AA	0.007692	0.02698	0.002512	0.004829	0.5613	0.868	-0.00154	0.01668	0.005181
s__Clostridium_sp._CAG:43	0.006979	0.009057	0.003198	0.003293	0.15	0.7002	0.0004011	0.007239	0.003781
s__Collinsella_sp._AF29-7AC	0.004798	0.005775	0.005364	0.009131	0.4639	0.8138	-0.005085	0.003104	-0.0005666
s__unidentified_virus	0.001994	0.006344	0.008159	0.04085	0.961	1	-0.02282	0.003667	-0.006164
s__Eubacterium_limosum	0.005163	0.007011	0.004961	0.008016	0.9396	1	-0.003856	0.00384	0.0002013
s__unclassified_f__Muribaculaceae	0.006153	0.0135	0.003958	0.009567	0.3162	0.7002	-0.003428	0.008616	0.002195
s__Ruminococcus_sp._AM26-12LB	0.004913	0.005001	0.005166	0.005711	0.9396	1	-0.00295	0.002452	-0.0002535
s__Firmicutes_bacterium_OM07-11	0.005412	0.006532	0.004666	0.005208	0.8202	0.9824	-0.002131	0.004123	0.0007458
s__Pygmaiobacter_massiliensis	0.004334	0.005285	0.005719	0.006562	0.3501	0.7073	-0.00478	0.001742	-0.001386
s__Collinsella_sp._TF08-11AT	0.004934	0.00679	0.005103	0.009699	0.4183	0.772	-0.004369	0.00414	-0.0001695
s__Clostridium_sp._CAG:389	0.004623	0.01329	0.005405	0.009637	0.3236	0.7002	-0.006104	0.005842	-0.0007824
s__Blautia_sp._An81	0.004396	0.004472	0.00563	0.005395	0.6434	0.8851	-0.003971	0.001309	-0.001235
s__Lacrimispora_saccharolytica	0.003177	0.002366	0.006843	0.0121	0.5278	0.8613	-0.008584	0.0001301	-0.003667
s__Bacteroides_sp._CAG:443	0.002844	0.007574	0.007171	0.01648	0.6677	0.8975	-0.01222	0.002042	-0.004327
s__Dorea_phocaeensis	0.008206	0.01879	0.001801	0.001499	0.6076	0.8726	0.0004811	0.01468	0.006404
s__Firmicutes_bacterium_CAG_194_44_15	0.004088	0.004966	0.005913	0.007802	0.6194	0.8726	-0.00525	0.00148	-0.001825
s__Clostridium_sp._AF15-17LB	0.001406	0.00251	0.008585	0.0382	0.6434	0.8851	-0.0223	0.001214	-0.007179
s__Sutterella_parvirubra	0.005528	0.004887	0.004457	0.005509	0.15	0.7002	-0.001651	0.003796	0.00107
s__Megamonas_funiformis_CAG:377	0.004281	0.008641	0.005676	0.01276	0.6199	0.8726	-0.007648	0.004267	-0.001395
s__uncultured_Caudovirales_phage	0.0005965	0.001288	0.009347	0.03193	0.3328	0.7002	-0.02204	-0.0004065	-0.008749
s__Eggerthella_sp._1_3_56FAA	0.006454	0.01485	0.003465	0.006809	0.4437	0.797	-0.002201	0.009681	0.002989
s__Ruminococcus_sp._AM22-13	0.005406	0.008721	0.004502	0.005368	1	1	-0.002469	0.005143	0.0009035
s__Actinomyces_sp._HPA0247	0.005963	0.01016	0.003939	0.004326	0.6076	0.8726	-0.001719	0.00655	0.002024
s__Clostridium_sp._WCA-389-WT-23D1	0.005146	0.006007	0.004751	0.00338	0.8465	0.9997	-0.001867	0.003198	0.0003947
s__Croceibacter_phage_P2559S	0.005679	0.0181	0.004209	0.01424	0.1348	0.7002	-0.006914	0.009949	0.00147
s__Merdibacter_massiliensis	0.004043	0.01331	0.005832	0.01497	0.6076	0.8726	-0.009612	0.006208	-0.001789
s__Yokenella_regensburgei	0.004886	0.006961	0.004965	0.01007	0.2287	0.7002	-0.004822	0.004273	-7.914e-05
s__unclassified_g__Adlercreutzia	0.006289	0.01343	0.003559	0.004288	0.6076	0.8726	-0.001859	0.00812	0.00273
s__Firmicutes_bacterium_CAG:555	0.004822	0.006259	0.005016	0.0071	0.8202	0.9824	-0.00395	0.00329	-0.0001941
s__Blautia_coccoides	0.002342	0.001295	0.007482	0.01811	0.1807	0.7002	-0.01275	-0.0003791	-0.00514
s__Lachnoclostridium_sp._An138	0.004763	0.004053	0.005058	0.003521	0.4537	0.804	-0.002387	0.001658	-0.0002948
s__Bifidobacterium_bifidum_CAG:234	0.004883	0.007887	0.004938	0.007125	0.5612	0.868	-0.003653	0.003996	-5.541e-05
s__Ruminococcus_sp._TF08-4	0.005891	0.007223	0.003923	0.007927	0.0757	0.7002	-0.001987	0.005714	0.001969
s__unclassified_g__Mediterraneibacter	0.005942	0.005707	0.003853	0.003546	0.2488	0.7002	-0.0002327	0.004671	0.002089
s__Isoptericola_variabilis	0.00615	0.01143	0.003592	0.004461	0.6194	0.8726	-0.001744	0.00775	0.002558
s__Collinsella_sp._AF39-11AT	0.005272	0.01127	0.00447	0.008218	0.8862	1	-0.003822	0.005849	0.0008016
s__Clostridium_sp._CAG:273	0.0008193	0.001803	0.008898	0.0235	0.267	0.7002	-0.01828	-0.001158	-0.008078
s__Clostridium_sp._KNHs216	0.004772	0.004199	0.00494	0.004901	0.9396	1	-0.002798	0.002051	-0.0001686
s__Clostridium_sp._OF03-18AA	0.005024	0.003428	0.004679	0.003747	0.6555	0.892	-0.001516	0.002269	0.0003447
s__Ruminococcus_sp._AM43-6	0.002184	0.005471	0.007498	0.02083	0.7812	0.9576	-0.01478	0.001396	-0.005314
s__Flavonifractor_sp._An9	0.005231	0.00527	0.004443	0.002977	0.8862	1	-0.001207	0.002942	0.0007877
s__Ruminococcus_sp._AF24-32LB	0.005022	0.009549	0.004646	0.00725	0.9799	1	-0.00403	0.005384	0.0003759
s__Ruminococcus_albus	0.003982	0.003745	0.005668	0.006235	0.5728	0.868	-0.004541	0.001047	-0.001685
s__Streptococcus_sp._263_SSPC	0.003713	0.005623	0.005894	0.006621	0.1362	0.7002	-0.00542	0.001245	-0.002181
s__Coprobacillus_sp._TM10-10	0.004845	0.006127	0.004754	0.00488	0.8729	1	-0.002752	0.003103	9.108e-05
s__Ruminococcus_sp._AF32-2AC	0.005266	0.005132	0.004312	0.005785	0.2159	0.7002	-0.002061	0.00366	0.000955
s__Coprococcus_sp._TF11-13	0.00413	0.007271	0.005442	0.01645	0.6314	0.8773	-0.008915	0.004249	-0.001312
s__Collinsella_sp._AM12-1	0.003938	0.004583	0.005609	0.01057	0.643	0.8851	-0.006204	0.002066	-0.001671
s__Bacteroides_sp._NMBE5	0.004973	0.00758	0.004572	0.007805	0.3589	0.7106	-0.003479	0.00445	0.0004012
s__Firmicutes_bacterium_CAG:240	0.007335	0.02203	0.002193	0.002683	0.5223	0.8576	-0.0006304	0.01384	0.005144
s__Clostridium_sp._AF36-4	0.004961	0.01233	0.004562	0.00869	0.4142	0.768	-0.004798	0.006203	0.0003991
s__Senegalimassilia_faecalis	0.007058	0.01955	0.002465	0.004046	0.3084	0.7002	-0.0008054	0.01365	0.004595
s__Raoultibacter_sp._Marseille-P8396	0.004602	0.005922	0.004894	0.006585	0.7941	0.9653	-0.003452	0.003083	-0.0002921
s__Parabacteroides_massiliensis	0.005336	0.006374	0.00416	0.00354	0.9664	1	-0.00127	0.004019	0.001176
s__Collinsella_sp._AM17-1	0.00551	0.005893	0.003948	0.005299	0.3996	0.7534	-0.001157	0.004356	0.001563
s__Alistipes_provencensis	0.004154	0.006615	0.005299	0.008709	1	1	-0.005382	0.002688	-0.001145
s__Clostridium_sp._AF29-8BH	0.005564	0.009658	0.003887	0.008693	0.3005	0.7002	-0.003191	0.006401	0.001677
s__Erysipelotrichaceae_bacterium_AF19-24AC	0.00524	0.007618	0.004199	0.006416	0.7554	0.9409	-0.002572	0.00466	0.00104
s__Coprococcus_sp._AF21-14LB	0.006421	0.02014	0.003014	0.003088	0.6434	0.8851	-0.001379	0.01158	0.003405
s__Bacteroides_sp._AM32-11AC	0.005206	0.008729	0.004225	0.006732	0.4141	0.768	-0.003133	0.005419	0.00098
s__Collinsella_sp.	0.004034	0.00428	0.00536	0.007644	0.794	0.9653	-0.004812	0.001881	-0.001326
s__Bacteroides_sp._AF20-13LB	0.005191	0.006698	0.004177	0.005262	0.3859	0.7405	-0.002176	0.004438	0.001014
s__Coprobacillus_sp._OF03-2AA	0.004661	0.004967	0.004677	0.003601	0.5501	0.868	-0.002275	0.002507	-1.635e-05
s__Coprobacillus_sp._AM09-26	0.003985	0.005157	0.005351	0.008371	0.5278	0.8613	-0.005772	0.001904	-0.001366
s__Ruminococcus_sp._AF25-19	0.002387	0.007006	0.006945	0.01918	0.7362	0.9308	-0.01284	0.002146	-0.004558
s__Bacteroides_pyogenes	0.005109	0.005615	0.004213	0.00656	0.1453	0.7002	-0.002769	0.003882	0.0008952
s__Collinsella_stercoris	0.00676	0.008349	0.002549	0.003364	0.01721	0.7002	0.001043	0.007569	0.004211
s__Hespellia_stercorisuis	0.004317	0.002212	0.00499	0.003179	0.4142	0.768	-0.0021	0.0007076	-0.000673
s__Firmicutes_bacterium_AM10-47	0.003277	0.002813	0.00602	0.01485	0.7427	0.934	-0.009177	0.00111	-0.002742
s__Massilimaliae_timonensis	0.005227	0.004426	0.004054	0.004077	0.17	0.7002	-0.0009473	0.003393	0.001172
s__Roseburia_sp._CAG:197	0.00775	0.02287	0.00153	0.002407	0.4953	0.8425	-0.0002687	0.01549	0.006219
s__Clostridia_bacterium_UC5.1-2H11	0.004115	0.005094	0.005111	0.006419	0.4639	0.8138	-0.004074	0.001893	-0.0009961
s__Eubacterium_sp._CAG:841	0.007806	0.0272	0.001418	0.002079	0.1234	0.7002	-0.0001056	0.01802	0.006386
s__Morganella_morganii	0.00485	0.008873	0.004371	0.01096	0.2222	0.7002	-0.005138	0.005793	0.0004795
s__Enterobacter_cancerogenus	0.004651	0.005919	0.004561	0.008076	0.3414	0.7002	-0.003706	0.003407	8.959e-05
s__Collinsella_sp._TF05-9AC	0.004188	0.004722	0.00501	0.008045	0.506	0.8528	-0.004553	0.002394	-0.0008218
s__Lachnoclostridium_sp._SNUG30386	0.004839	0.003254	0.004358	0.003764	0.285	0.7002	-0.001367	0.002261	0.0004811
s__Gramella_jeungdoensis	0.000204	0.0008338	0.008966	0.04609	0.9604	1	-0.02664	0.0003981	-0.008764
s__Blautia_sp._AF25-12LB	0.006097	0.01314	0.003062	0.003383	0.9262	1	-0.001195	0.008418	0.003036
s__Bacteroides_sp._519	0.003113	0.008191	0.006002	0.02349	0.4951	0.8425	-0.01374	0.004581	-0.002888
s__Acetivibrio_ethanolgignens	0.004661	0.003931	0.004415	0.003158	0.9129	1	-0.001516	0.002246	0.0002457
s__Collinsella_sp._TF10-11AT	0.003705	0.005593	0.005365	0.01513	0.3676	0.7205	-0.008517	0.003108	-0.001661
s__Haemophilus_influenzae	0.004595	0.007454	0.004474	0.01265	0.3415	0.7002	-0.005843	0.00495	0.0001207
s__Eubacterium_eligens_CAG:72	0.00407	0.009487	0.00496	0.008849	0.5388	0.868	-0.005537	0.004038	-0.0008898
s__Bacteroides_gallinarum	0.004877	0.008111	0.00414	0.005104	0.9933	1	-0.00263	0.004553	0.0007365
s__Tissierellia_bacterium	0.004563	0.003974	0.004451	0.004049	0.8597	1	-0.002137	0.00235	0.0001125
s__Collinsella_sp._TM06-3	0.004348	0.004996	0.004664	0.008397	0.3587	0.7106	-0.004249	0.002964	-0.000315
s__Bifidobacterium_sp._56_9_plus	0.005602	0.009523	0.003405	0.005527	0.7174	0.9202	-0.001475	0.006559	0.002198
s__Dorea_sp._AM10-31	0.00372	0.003415	0.005269	0.006918	0.9799	1	-0.004802	0.001236	-0.00155
s__Collinsella_sp._AM38-1BH	0.003793	0.004472	0.005195	0.008698	0.6528	0.8911	-0.005348	0.00219	-0.001403
s__Pseudoflavonifractor_sp._An187	0.00435	0.007235	0.004619	0.01081	0.6076	0.8726	-0.005633	0.003982	-0.0002688
s__Roseburia_sp._AM59-24XD	0.00333	0.007362	0.005635	0.01076	0.73	0.928	-0.007199	0.002354	-0.002305
s__Ruminococcus_sp._AF31-14BH	0.005211	0.004405	0.003744	0.004623	0.07297	0.7002	-0.0008942	0.003717	0.001467
s__Ruminococcus_sp._AM33-14	0.004954	0.005319	0.003995	0.005931	0.2287	0.7002	-0.002251	0.003878	0.0009585
s__Coprobacillus_sp._AF02-13	0.004322	0.005402	0.004626	0.004229	0.5728	0.868	-0.002786	0.002515	-0.0003045
s__Streptococcus_infantis	0.003422	0.0074	0.005514	0.01002	0.506	0.8528	-0.006909	0.002456	-0.002092
s__Olsenella_provencensis	0.00797	0.03692	0.0009591	0.001155	0.506	0.8528	-0.0003859	0.02733	0.007011
s__Chryseobacterium_cucumeris	0.003857	0.00445	0.005062	0.0137	0.3589	0.7106	-0.006794	0.002792	-0.001205
s__Roseburia_sp._MUC/MUC-530-WT-4D	0.004994	0.005782	0.003923	0.002539	0.73	0.928	-0.001091	0.00374	0.001072
s__Butyricimonas_synergistica	0.005353	0.008481	0.003547	0.005268	0.4953	0.8425	-0.001733	0.005645	0.001807
s__Ruminococcus_sp._TM10-9AT	0.00501	0.007729	0.003876	0.004404	0.7941	0.9653	-0.001767	0.004635	0.001133
s__Coprobacillus_sp._TF10-10	0.004436	0.006529	0.004406	0.004368	0.4486	0.8012	-0.002667	0.00301	3.069e-05
s__Ruminococcus_sp._AM47-2BH	0.001417	0.003607	0.007423	0.02475	0.6545	0.892	-0.0171	0.0007051	-0.006005
s__Erysipelotrichaceae_bacterium_6_1_45	0.00468	0.002682	0.004154	0.002569	0.5501	0.868	-0.0009914	0.001869	0.0005263
s__Bacteroides_sp._AF04-22	0.003733	0.004939	0.005082	0.01057	0.6194	0.8726	-0.00649	0.002416	-0.001349
s__Prevotella_sp._CAG:5226	0.002219	0.007765	0.00659	0.01546	0.3587	0.7106	-0.01156	0.00186	-0.004371
s__Kluyvera_cryocrescens	0.004056	0.004997	0.00475	0.008009	0.3545	0.7106	-0.004413	0.002564	-0.0006931
s__Clostridium_sp._1_1_41A1FAA	0.005712	0.008359	0.003089	0.003741	0.73	0.928	-0.0004422	0.005916	0.002623
s__Bacteroidia_bacterium	0.00386	0.006194	0.004938	0.00745	1	1	-0.004861	0.002555	-0.001078
s__Flavonifractor_sp._An91	0.004672	0.00464	0.004122	0.003436	0.8862	1	-0.00163	0.002725	0.0005493
s__Eggerthella_sp._HF-4214	0.005028	0.008526	0.003749	0.005573	0.8597	1	-0.002426	0.005223	0.001279
s__Eubacteriaceae_bacterium_CHKCI005	0.004895	0.005091	0.003873	0.003969	0.5278	0.8613	-0.001298	0.003404	0.001022
s__uncultured_Dysgonomonas_sp.	0.005095	0.01333	0.003666	0.008046	0.4846	0.8313	-0.003927	0.007681	0.001428
s__Clostridium_sp._AF28-12	0.003286	0.002952	0.00547	0.008247	0.9262	1	-0.006088	0.000702	-0.002184
s__Ignavibacteria_bacterium	0.005391	0.01549	0.003338	0.009823	0.1004	0.7002	-0.004054	0.01014	0.002053
s__Bacteroides_clarus_CAG:160	0.003203	0.003787	0.005477	0.009819	0.2286	0.7002	-0.006651	0.001197	-0.002274
s__Fusicatenibacter_sp._2789STDY5834925	0.00531	0.01806	0.003333	0.01392	0.02924	0.7002	-0.006576	0.01151	0.001977
s__Barnesiella_sp._An22	0.007161	0.03337	0.00148	0.004493	0.4639	0.8138	-0.001715	0.01935	0.005683
s__Ruminococcus_sp._AM57-5	0.004746	0.004142	0.003885	0.0048	0.1598	0.7002	-0.001348	0.003069	0.0008605
s__Parabacteroides_sp._AF48-14	0.005796	0.0164	0.002824	0.00662	0.6677	0.8975	-0.002349	0.01005	0.002972
s__Campylobacter_jejuni	0.004709	0.004198	0.003909	0.002884	0.7048	0.9174	-0.001072	0.002715	0.0008005
s__Coprococcus_sp._HPP0074	0.003904	0.004784	0.004712	0.004578	0.2097	0.7002	-0.003185	0.001593	-0.0008081
s__Collinsella_sp._AM18-10	0.004395	0.005974	0.00422	0.007062	0.6917	0.9108	-0.003502	0.003574	0.0001755
s__uncultured_Roseburia_sp.	0.004186	0.00378	0.004342	0.003755	0.7048	0.9174	-0.002129	0.001764	-0.000156
s__Bacteroides_thetaiotaomicron_CAG:40	0.004009	0.004926	0.004499	0.008087	0.73	0.928	-0.004231	0.002865	-0.0004904
s__Ruminococcus_sp._AF19-15	0.002335	0.005681	0.006159	0.01634	0.5278	0.8613	-0.0111	0.001773	-0.003824
s__Blautia_sp._AF14-40	0.00449	0.006389	0.003965	0.004681	0.9933	1	-0.002203	0.003598	0.0005247
s__Coprobacillus_sp._AF15-30	0.004728	0.01002	0.003722	0.003378	0.4743	0.823	-0.002226	0.005225	0.001007
s__Coprococcus_sp._AM27-12LB	0.004183	0.005557	0.004264	0.004953	0.8597	1	-0.002579	0.002813	-7.988e-05
s__Clostridiales_bacterium_NK3B98	0.004832	0.007398	0.003599	0.003965	0.9396	1	-0.001687	0.004605	0.001233
s__Clostridium_sp._TF06-15AC	0.004789	0.00527	0.003606	0.00377	0.4337	0.7864	-0.001119	0.003745	0.001183
s__Lachnoclostridium_sp.	0.004489	0.002958	0.003899	0.002897	0.4239	0.7774	-0.001036	0.00202	0.0005899
s__Acholeplasmatales_bacterium	0.008104	0.03088	0.0002688	0.0004117	0.8442	0.9997	-0.0001825	0.02099	0.007836
s__Flavonifractor_sp._An92	0.003324	0.004047	0.005043	0.01162	0.9129	1	-0.006654	0.00185	-0.001719
s__Lactobacillus_vaginalis	0.003228	0.01367	0.005136	0.009963	0.01286	0.7002	-0.007199	0.005006	-0.001909
s__Caproiciproducens_galactitolivorans	0.004278	0.00333	0.004085	0.00343	0.8202	0.9824	-0.001605	0.001912	0.0001929
s__Lactobacillus_johnsonii	0.005794	0.02538	0.002555	0.006948	0.1807	0.7002	-0.003877	0.01486	0.003238
s__Eggerthella_sp._51_9	0.003344	0.009988	0.004994	0.0227	0.9396	1	-0.01196	0.005845	-0.001649
s__Clostridium_minihomine	0.00302	0.002442	0.005296	0.009326	0.6076	0.8726	-0.00609	0.0005836	-0.002277
s__Bacteroides_ilei	0.004509	0.01465	0.003807	0.00781	0.8465	0.9997	-0.004275	0.007953	0.0007015
s__Eggerthellales_bacterium	0.005706	0.0144	0.002608	0.00608	0.1727	0.7002	-0.001711	0.009682	0.003099
s__Cuneatibacter_caecimuris	0.004504	0.004132	0.003766	0.004359	0.2629	0.7002	-0.001486	0.00305	0.0007382
s__Ruminococcus_sp._AM23-1LB	0.002845	0.002617	0.005407	0.008339	0.2775	0.7002	-0.006337	0.0001418	-0.002562
s__Butyricicoccus_sp._OM04-18BH	0.005927	0.01036	0.002325	0.00174	0.3005	0.7002	0.0003545	0.007589	0.003602
s__Ruminococcus_sp._CAG:403	0.003987	0.01086	0.004256	0.006014	0.3589	0.7106	-0.004019	0.004632	-0.0002687
s__Lachnospiraceae_bacterium_MD329	0.004387	0.007402	0.003852	0.004836	0.8202	0.9824	-0.002232	0.004225	0.000535
s__Prokaryotic_dsDNA_virus_sp.	0.004966	0.01614	0.003268	0.01154	0.173	0.7002	-0.005039	0.01039	0.001698
s__Ruminococcus_sp._AM41-10BH	0.003143	0.003274	0.005077	0.006503	0.3859	0.7405	-0.004993	0.000624	-0.001933
s__Faecalibacterium_sp._An192	0.005003	0.007348	0.003214	0.002673	0.6314	0.8773	-0.00072	0.004876	0.001789
s__Eubacterium_coprostanoligenes	0.002177	0.002533	0.006008	0.01694	0.8531	1	-0.01069	0.0004411	-0.003831
s__Ruminococcus_sp._AF34-12	0.002	0.004388	0.006178	0.0141	0.2158	0.7002	-0.009934	0.0004754	-0.004178
s__Enterorhabdus_caecimuris	0.003321	0.003739	0.004842	0.00654	0.8995	1	-0.004494	0.001308	-0.001521
s__Escherichia_virus_ECBP5	0.008155	0.04314	1.245e-06	3.424e-06	0.3857	0.7405	-8.193e-07	0.02446	0.008155
s__Toxocara_canis	0.003767	0.006172	0.004387	0.005893	0.333	0.7002	-0.003701	0.002635	-0.00062
s__Ruminococcus_sp._AM22-14LB	0.004564	0.005449	0.003587	0.006162	0.2353	0.7002	-0.002358	0.003827	0.0009769
s__Streptococcus_sp.	0.005442	0.01567	0.0027	0.002923	0.6924	0.9108	-0.001427	0.009097	0.002741
s__Bacteroides_sp._An19	0.006207	0.01601	0.001927	0.002929	0.1362	0.7002	-0.0007894	0.01087	0.004279
s__Mycoplasma_sp._CAG:877	0.003166	0.009205	0.004964	0.01208	0.7535	0.9409	-0.007736	0.003766	-0.001798
s__Massilicoli_timonensis	0.004251	0.003385	0.003878	0.002657	0.73	0.928	-0.001273	0.002035	0.000373
s__Parascardovia_denticolens	0.00129	0.001942	0.006821	0.01563	0.04692	0.7002	-0.0122	-0.0006326	-0.005531
s__Muribaculaceae_bacterium_Isolate-013_(NCI)	0.008063	0.03304	3.343e-05	5.535e-05	0.03859	0.7002	0.0001005	0.02188	0.00803
s__Firmicutes_bacterium_CAG:534	0.004622	0.006547	0.003458	0.004237	0.6555	0.892	-0.001511	0.004174	0.001164
s__Coprococcus_comes_CAG:19	0.003509	0.003849	0.004565	0.006617	0.5843	0.868	-0.003949	0.001695	-0.001056
s__Clostridium_butyricum	0.003935	0.004253	0.004138	0.005373	0.8995	1	-0.002858	0.002298	-0.000203
s__Streptococcus_sp._FDAARGOS_192	0.00371	0.006555	0.004353	0.005584	0.2701	0.7002	-0.00368	0.002636	-0.0006431
s__Collinsella_sp._AF08-23	0.007012	0.02055	0.001049	0.001639	0.07163	0.7002	0.0007011	0.0145	0.005965
s__Roseburia_sp._499	0.003574	0.0029	0.004483	0.004581	0.5728	0.868	-0.003133	0.0008787	-0.0009093
s__Faecalibacillus_intestinalis	0.00376	0.004957	0.004294	0.005099	0.4639	0.8138	-0.003246	0.002083	-0.0005339
s__Olsenella_sp._AM04-33	0.008004	0.04224	4.602e-05	0.0001231	0.8418	0.9985	-6.538e-05	0.02399	0.00796
s__Prevotella_sp._TF12-30	0.004551	0.01639	0.003488	0.01041	0.9645	1	-0.005179	0.009373	0.001062
s__Alistipes_sp._CHKCI003	0.004241	0.004254	0.003789	0.006371	0.1647	0.7002	-0.002628	0.003076	0.0004521
s__Eubacterium_sp._CAG:156	0.005336	0.008065	0.002685	0.003942	0.3589	0.7106	-0.0002467	0.006191	0.002651
s__Clostridium_sp._CAG:710	0.004526	0.01234	0.003493	0.007157	0.8588	1	-0.003792	0.006607	0.001033
s__Faecalimonas_umbilicata	0.003851	0.004913	0.004164	0.004541	0.8597	1	-0.002606	0.002207	-0.0003129
s__bacterium_D16-29	0.004171	0.005097	0.003842	0.003302	0.7554	0.9409	-0.001753	0.002589	0.0003284
s__unclassified_c__Coriobacteriia	0.005722	0.01141	0.002283	0.00668	0.2558	0.7002	-0.001188	0.008577	0.003439
s__Clostridiales_bacterium_CHKCI006	0.004054	0.003291	0.003946	0.003969	0.6314	0.8773	-0.001836	0.001993	0.0001085
s__Coprobacillus_sp._OF02-11LB	0.004132	0.00564	0.003834	0.003553	0.73	0.928	-0.002047	0.002857	0.0002987
s__Eubacterium_sp._ER2	0.004254	0.01207	0.003705	0.008998	0.4847	0.8313	-0.004673	0.006951	0.0005493
s__Coprobacillus_sp._AM32-11LB	0.00388	0.005118	0.004076	0.004394	0.9799	1	-0.002661	0.002413	-0.0001958
s__Blautia_sp._OF11-22	0.004251	0.004714	0.003702	0.003622	0.7941	0.9653	-0.001494	0.002746	0.000549
s__Blautia_sp._Marseille-P3201T	0.003455	0.004363	0.004491	0.009495	0.8333	0.9914	-0.005399	0.002009	-0.001036
s__Prevotella_intermedia	0.002964	0.004671	0.004979	0.01082	0.6434	0.8851	-0.00706	0.002125	-0.002015
s__Lactococcus_petauri	0.007778	0.02114	0.0001542	0.0002469	0.001594	0.7002	0.001745	0.01706	0.007625
s__Clostridium_sp._AF22-10	0.003383	0.003077	0.004538	0.008969	0.5169	0.8566	-0.005084	0.001768	-0.001156
s__Ruminococcus_sp._AM54-1NS	0.002657	0.005605	0.005255	0.0122	0.7174	0.9202	-0.007587	0.002033	-0.002597
s__[Clostridium]_cellulosi	0.004235	0.004402	0.003675	0.00381	0.7174	0.9202	-0.001588	0.002879	0.0005602
s__Collinsella_sp._60_9	0.003691	0.004043	0.00421	0.006228	0.5783	0.868	-0.003519	0.002358	-0.0005191
s__Dorea_sp._42_8	0.004241	0.007086	0.003657	0.005338	0.2629	0.7002	-0.002672	0.003936	0.000584
s__Bacteroides_sp._AM44-19	0.003843	0.004406	0.004052	0.007984	0.1753	0.7002	-0.003921	0.003027	-0.00021
s__Enterobacter_sp._B509	0.001019	0.00125	0.00687	0.02528	0.3857	0.7405	-0.01663	0.0005282	-0.005853
s__Parasutterella_excrementihominis_CAG:233	0.004122	0.01429	0.003766	0.007231	0.1452	0.7002	-0.004923	0.007102	0.0003559
s__Clostridium_sp._AM49-4BH	0.004826	0.01323	0.003039	0.004214	0.9129	1	-0.002242	0.008022	0.001787
s__Bacteroides_sp._CAG:633	0.005455	0.008897	0.002396	0.00394	0.01498	0.7002	-0.0001173	0.007193	0.00306
s__Ruminococcus_sp._AF37-20	0.0026	0.006498	0.00525	0.01206	0.9866	1	-0.008533	0.002073	-0.00265
s__Candidatus_Gastranaerophilales_bacterium_HUM_20	0.006566	0.01939	0.001284	0.004789	0.1391	0.7002	-0.0009953	0.01326	0.005283
s__Ruminococcaceae_bacterium_P7	0.002983	0.00305	0.004854	0.0094	0.73	0.928	-0.005856	0.001126	-0.001871
s__Clostridium_sp._Marseille-P3244	0.00377	0.004571	0.004065	0.00525	0.5501	0.868	-0.002986	0.002164	-0.0002943
s__Cronobacter_malonaticus	0.003261	0.004375	0.004565	0.01194	0.2453	0.7002	-0.006749	0.002792	-0.001304
s__uncultured_Citrobacter_sp.	0.003564	0.004323	0.004245	0.008293	0.2036	0.7002	-0.004627	0.002621	-0.0006816
s__Drancourtella_sp._An12	0.003403	0.00215	0.004406	0.003	0.2775	0.7002	-0.002441	0.0003861	-0.001003
s__Denitrobacterium_detoxificans	0.0005409	0.0006951	0.007267	0.03583	0.4237	0.7774	-0.02062	0.0004117	-0.006725
s__Ruminococcus_sp._CAG:90	0.004466	0.006792	0.003328	0.004383	0.4953	0.8425	-0.001721	0.004545	0.001138
s__Anaerotruncus_massiliensis	0.00541	0.01509	0.002375	0.003092	0.5728	0.868	-0.001048	0.00968	0.003035
s__Lactobacillus_rogosae	0.002721	0.003409	0.005064	0.007056	0.4639	0.8138	-0.005626	0.0004185	-0.002343
s__unclassified_p__Candidatus_Saccharibacteria	0.002971	0.003196	0.004796	0.009334	0.9664	1	-0.005927	0.001189	-0.001826
s__Acetatifactor_muris	0.00394	0.002889	0.00382	0.002955	0.8995	1	-0.001394	0.00161	0.0001203
s__Muribaculaceae_bacterium	0.004644	0.008999	0.003114	0.003276	0.4537	0.804	-0.00175	0.005662	0.00153
s__Streptococcus_equinus	0.004958	0.01415	0.002785	0.003405	0.8663	1	-0.001728	0.008365	0.002172
s__Clostridiales_bacterium_1_7_47FAA	0.003316	0.003003	0.004422	0.004692	0.7812	0.9576	-0.003237	0.0009159	-0.001106
s__Dorea_sp._AGR2135	0.003993	0.002948	0.003737	0.002674	0.6314	0.8773	-0.001308	0.001752	0.0002559
s__Sporobacter_termitidis	0.005354	0.01328	0.00236	0.003088	0.3165	0.7002	-0.0009051	0.009276	0.002994
s__Bacteroides_sp._3_2_5	0.002066	0.003558	0.005628	0.01052	0.4239	0.7774	-0.007817	1.482e-05	-0.003562
s__bacterium_1xD42-67	0.003515	0.00459	0.004178	0.006049	0.8202	0.9824	-0.003532	0.002031	-0.0006634
s__Lachnoclostridium_sp._An14	0.003291	0.002603	0.004398	0.005381	0.3677	0.7205	-0.003584	0.0007621	-0.001106
s__Prevotella_sp._CAG:520	0.005645	0.0219	0.00204	0.005492	0.463	0.8138	-0.002685	0.01315	0.003603
s__Clostridium_sp._AF37-5AT	0.005132	0.01053	0.002504	0.001779	0.285	0.7002	-0.0001355	0.007034	0.002629
s__Coprobacillus_sp._AF36-10BH	0.00401	0.004583	0.003616	0.003117	0.9664	1	-0.001576	0.002531	0.0003934
s__Alistipes_dispar	0.00481	0.006253	0.002808	0.003276	0.4046	0.7586	-0.000628	0.004931	0.002001
s__Clostridium_sp._TF11-13AC	0.005073	0.004834	0.00254	0.001844	0.009291	0.7002	0.0007622	0.004738	0.002533
s__Ruminococcus_sp._AM18-44	0.003531	0.006684	0.004074	0.006744	0.7554	0.9409	-0.00407	0.002821	-0.0005425
s__Burkholderiales_bacterium_1_1_47	0.003865	0.01323	0.003735	0.007056	0.04385	0.7002	-0.004986	0.006127	0.0001292
s__Firmicutes_bacterium_AM43-11BH	0.004164	0.006162	0.003434	0.005559	0.6076	0.8726	-0.002617	0.003813	0.0007302
s__uncultured_bacterium_EB1	0.003307	0.005612	0.004284	0.006544	0.3859	0.7405	-0.00398	0.002351	-0.0009769
s__Roseburia_sp._CAG:50	0.004168	0.005441	0.003418	0.005301	0.09725	0.7002	-0.00185	0.00323	0.0007496
s__Butyricicoccus_sp._TM10-16AC	0.004001	0.005002	0.003569	0.004118	0.9396	1	-0.001831	0.002829	0.0004312
s__Streptococcus_sp._HMSC064D12	0.003472	0.005307	0.004097	0.00506	0.2927	0.7002	-0.003373	0.002239	-0.0006252
s__Clostridium_sp._AM22-16AC	0.003785	0.002414	0.003783	0.003011	0.68	0.9061	-0.001479	0.001471	1.62e-06
s__Prevotella_sp._MA2016	0.002333	0.009834	0.005229	0.0264	0.6017	0.8726	-0.01464	0.005481	-0.002896
s__Robinsoniella_peoriensis	0.003174	0.002796	0.004381	0.003585	0.3165	0.7002	-0.002846	0.0004479	-0.001208
s__Actinomyces_sp._oral_taxon_181	0.003571	0.004699	0.003984	0.004527	0.6434	0.8851	-0.002817	0.00206	-0.0004125
s__Desulfovibrionaceae_bacterium	0.004272	0.01036	0.003267	0.005645	0.8333	0.9914	-0.002707	0.006003	0.001005
s__Lachnospiraceae_bacterium_TF10-8AT	0.00272	0.003499	0.004818	0.007156	0.4537	0.804	-0.00497	0.0006363	-0.002098
s__Clostridium_sp._OF10-22XD	0.004266	0.01575	0.003265	0.006075	0.6555	0.892	-0.003768	0.007841	0.001001
s__Bacteroides_faecis_CAG:32	0.002691	0.004208	0.00483	0.00749	0.9129	1	-0.005466	0.0007663	-0.002139
s__Collinsella_sp._OM07-12	0.003687	0.004871	0.00381	0.006881	0.5006	0.8495	-0.003555	0.002876	-0.0001231
s__Candidatus_Amulumruptor_caecigallinarius	0.00248	0.003239	0.005003	0.01922	0.4639	0.8138	-0.01061	0.002228	-0.002524
s__Citrobacter_amalonaticus	0.002541	0.002686	0.004936	0.01413	0.2701	0.7002	-0.008252	0.001609	-0.002396
s__Prevotella_pallens	0.004352	0.006238	0.003121	0.002951	0.8202	0.9824	-0.0009441	0.003905	0.001231
s__Prevotella_pectinovora	0.004512	0.007818	0.002955	0.008438	0.6434	0.8851	-0.002668	0.005674	0.001558
s__Parvibacter_caecicola	0.003166	0.006786	0.004297	0.008365	0.4587	0.8111	-0.005176	0.002963	-0.001131
s__Alphaproteobacteria_bacterium	0.005924	0.01576	0.001531	0.003802	0.3084	0.7002	-0.0005826	0.01093	0.004393
s__Clostridium_sp._AM48-13	0.003345	0.002149	0.004061	0.00521	0.4437	0.797	-0.003266	0.001052	-0.0007168
s__Clostridiales_bacterium_AM23-16LB	0.003842	0.003226	0.00356	0.003419	0.6314	0.8773	-0.001409	0.001922	0.0002822
s__Bifidobacterium_phage_BadAztec4	0.007368	0.03899	2.506e-05	0.0001143	0.0238	0.7002	-6.708e-05	0.0221	0.007343
s__Peptoclostridium_litorale	0.003924	0.00443	0.003461	0.003076	0.8202	0.9824	-0.00142	0.002506	0.0004632
s__Bifidobacteriaceae_bacterium_NR026	0.007377	0.03903	1.567e-06	5.646e-06	0.3923	0.746	-1.522e-06	0.02213	0.007375
s__Raoultella_sp._X13	0.0007941	0.001615	0.006582	0.03195	0.3608	0.7119	-0.01832	0.0009184	-0.005789
s__Massilioclostridium_coli	0.003725	0.003281	0.003648	0.003314	0.9799	1	-0.001671	0.001704	7.814e-05
s__uncultured_Dorea_sp.	0.003981	0.003029	0.003387	0.003271	0.3084	0.7002	-0.001094	0.002123	0.0005935
s__Clostridiaceae_bacterium_MS3	0.003519	0.009601	0.003842	0.01451	0.8071	0.9733	-0.007574	0.005821	-0.0003234
s__Clostridium_sp._HGF2	0.00389	0.006552	0.003462	0.003755	0.7174	0.9202	-0.002207	0.003873	0.0004277
s__Ruminococcaceae_bacterium_Marseille-P2935	0.00378	0.003744	0.003568	0.003756	0.6076	0.8726	-0.00177	0.002076	0.000212
s__Odoribacter_sp._AF15-53	0.001095	0.002095	0.006246	0.01651	0.5842	0.868	-0.01183	-0.0001889	-0.00515
s__Prevotella_sp._CAG:386	0.004182	0.01107	0.003153	0.008731	0.4036	0.7584	-0.003806	0.006676	0.001029
s__Enterobacter_sp._CC120223-11	0.00442	0.006796	0.002908	0.006425	0.2254	0.7002	-0.002029	0.005088	0.001512
s__Bacteroides_heparinolyticus	0.004622	0.006859	0.002704	0.002856	0.3005	0.7002	-0.0004256	0.005018	0.001917
s__Clostridium_sp._AF02-29	0.003978	0.002979	0.003345	0.004121	0.1453	0.7002	-0.001356	0.002462	0.0006335
s__Kosakonia_cowanii	0.003562	0.00383	0.003745	0.005686	0.3084	0.7002	-0.002806	0.002089	-0.0001834
s__Plesiomonas_shigelloides	0.006609	0.03018	0.0006736	0.0009113	0.341	0.7002	-0.0002333	0.01763	0.005935
s__Enterobacter_sp._FY-07	0.003862	0.004539	0.003399	0.005019	0.1919	0.7002	-0.002126	0.002698	0.000462
s__Clostridium_sp._AM46-21	0.004024	0.009623	0.003236	0.005709	0.5501	0.868	-0.002929	0.005186	0.0007885
s__Catenibacterium_sp.	0.006098	0.01858	0.001155	0.004744	0.7931	0.9653	-0.0009986	0.01296	0.004943
s__Parabacteroides_sp._D26	0.003303	0.007267	0.003939	0.008325	0.6373	0.8809	-0.004865	0.003089	-0.000636
s__Streptococcus_sp._SR4	0.003467	0.006786	0.003774	0.004544	0.192	0.7002	-0.003254	0.003048	-0.0003064
s__Clostridium_sp._OF09-36	0.003976	0.002848	0.003262	0.002619	0.1978	0.7002	-0.0006141	0.0022	0.0007141
s__Ruminococcus_sp._KGMB03662	0.001995	0.004852	0.005241	0.01376	0.1863	0.7002	-0.009119	0.001388	-0.003246
s__Butyrivibrio_fibrisolvens	0.003379	0.003381	0.003848	0.003099	0.2701	0.7002	-0.002164	0.001149	-0.00047
s__Candidatus_Nomurabacteria_bacterium	0.005944	0.02035	0.001243	0.003986	0.2415	0.7002	-0.0009005	0.01329	0.0047
s__Clostridium_sp._CAG:964	0.003077	0.003955	0.004109	0.009831	0.7683	0.9481	-0.005667	0.001998	-0.001032
s__Bacteroides_sp._OF02-3LB	0.002135	0.003471	0.00505	0.01163	0.8597	1	-0.007847	0.0009507	-0.002914
s__Clostridium_sp._CAG:594	0.006394	0.02802	0.0007469	0.001638	0.7998	0.9713	-0.0006199	0.01704	0.005648
s__Paraeggerthella_hongkongensis	0.003583	0.003496	0.003551	0.004167	0.4337	0.7864	-0.001992	0.001976	3.18e-05
s__Olsenella_sp._oral_taxon_807	0.002948	0.005317	0.004185	0.006386	0.8995	1	-0.004325	0.001551	-0.001238
s__Lachnospiraceae_bacterium_5_1_57FAA	0.002534	0.003132	0.004581	0.007416	0.6677	0.8975	-0.005255	0.0005292	-0.002047
s__Myoviridae_sp.	0.006982	0.02427	0.0001301	0.0002935	0.6839	0.9061	0.000224	0.01715	0.006852
s__Clostridium_sp._BIOML-A1	0.00409	0.007274	0.003011	0.00368	0.5389	0.868	-0.001614	0.004265	0.001078
s__Lachnoclostridium_sp._An196	0.003728	0.003035	0.00335	0.002138	0.8597	1	-0.0008864	0.001738	0.000378
s__Clostridium_sp._AM28-20LB	0.003765	0.002579	0.003275	0.00226	0.4537	0.804	-0.0007804	0.001709	0.0004899
s__Clostridium_sp._AM30-24	0.003344	0.003418	0.003679	0.005013	0.4337	0.7864	-0.00265	0.001966	-0.0003353
s__Streptococcus_sp._HSISM1	0.00218	0.004698	0.004838	0.008409	0.4795	0.8279	-0.00662	0.0008895	-0.002657
s__Ruminococcus_sp._AF18-22	0.003192	0.003179	0.003824	0.002927	0.242	0.7002	-0.002126	0.001116	-0.0006322
s__Ruminococcus_sp._CAG:57	0.002103	0.004925	0.004909	0.01366	0.5498	0.868	-0.008986	0.001659	-0.002806
s__Longibaculum_sp._KGMB06250	0.00356	0.004709	0.00345	0.003093	0.5728	0.868	-0.001839	0.002184	0.0001109
s__Ruminiclostridium_papyrosolvens	0.003658	0.002034	0.003333	0.002525	0.2097	0.7002	-0.0008325	0.001489	0.0003252
s__Shigella_sp._SF-2015	0.004208	0.006525	0.00278	0.005533	0.2352	0.7002	-0.001667	0.004731	0.001428
s__Eubacterium_callanderi	0.004348	0.006084	0.002635	0.004091	0.1863	0.7002	-0.0009399	0.004409	0.001713
s__Butyricicoccus_sp._AF15-40	0.003241	0.003348	0.003742	0.004581	0.9664	1	-0.002895	0.00152	-0.0005014
s__Methanobrevibacter_oralis	0.003894	0.01825	0.003074	0.01265	0.9262	1	-0.007369	0.01034	0.0008198
s__Parabacteroides_sp._AF17-28	0.004715	0.01335	0.002247	0.006621	0.6555	0.892	-0.002255	0.008407	0.002468
s__Parabacteroides_sp._AF27-14	0.003711	0.004371	0.00325	0.002489	0.8597	1	-0.001198	0.002558	0.0004611
s__Bacteroides_sp._AM25-34	0.004152	0.006485	0.002809	0.007306	0.2155	0.7002	-0.002414	0.004746	0.001343
s__Sutterella_sp._CAG:521	0.00646	0.02026	0.0004988	0.001127	0.2282	0.7002	2.354e-05	0.01428	0.005961
s__Firmicutes_bacterium_CAG:646	0.003044	0.00183	0.003905	0.003171	0.506	0.8528	-0.00223	0.000414	-0.0008608
s__Porphyromonas_sp._31_2	0.003828	0.005444	0.003117	0.003983	0.3415	0.7002	-0.001637	0.003329	0.0007113
s__Clostridium_sp._AF34-13	0.003522	0.006254	0.00341	0.006798	0.7554	0.9409	-0.003443	0.003499	0.000112
s__Ruminococcus_sp._OM08-9BH	0.003462	0.003188	0.003469	0.003847	0.6677	0.8975	-0.00204	0.001927	-6.968e-06
s__Agathobaculum_sp._Marseille-P7918	0.00393	0.004436	0.002988	0.002149	0.7427	0.934	-0.0006813	0.002686	0.0009415
s__Fusobacterium_naviforme	0.0008622	0.0008445	0.006034	0.02695	0.8729	1	-0.01589	0.0004002	-0.005172
s__Citrobacter_sp._A1	0.003971	0.005945	0.002925	0.004881	0.2351	0.7002	-0.001785	0.003752	0.001046
s__Bifidobacterium_moukalabense	0.004475	0.009839	0.002415	0.003468	0.6555	0.892	-0.001184	0.006193	0.00206
s__Clostridium_sp._AM42-4	0.004406	0.00488	0.002475	0.002353	0.1155	0.7002	0.0001449	0.003956	0.001931
s__Ruminococcus_sp._AM28-13	0.001861	0.004718	0.005002	0.01368	0.2093	0.7002	-0.009215	0.001236	-0.003141
s__Clostridium_sp._AM45-5	0.00339	0.001778	0.003459	0.002299	0.9396	1	-0.00111	0.001061	-6.872e-05
s__Bacillus_subtilis	0.00417	0.004867	0.002673	0.003596	0.1753	0.7002	-0.0007309	0.003717	0.001496
s__Bacteroides_fragilis_CAG:558	0.002799	0.007325	0.004043	0.007163	0.3084	0.7002	-0.004719	0.002511	-0.001243
s__Eubacterium_sp._3_1_31	0.00505	0.01325	0.001773	0.003182	0.3677	0.7205	-0.0008151	0.008891	0.003277
s__Pseudoflavonifractor_sp._60	0.003906	0.004133	0.002909	0.002713	0.6555	0.892	-0.0008638	0.002715	0.0009969
s__Methanobrevibacter_arboriphilus	0.0005581	0.002553	0.006256	0.03143	1	1	-0.0182	0.001045	-0.0057
s__Rhodococcus_ruber	0.0035	0.00212	0.003304	0.002041	0.7174	0.9202	-0.0008764	0.001276	0.0001961
s__Ruminococcus_sp._AM50-15BH	0.002426	0.00266	0.004361	0.006056	0.1194	0.7002	-0.004748	0.0004101	-0.001935
s__Lactobacillus_amylovorus	0.00389	0.0111	0.002894	0.004124	0.5728	0.868	-0.002482	0.006034	0.0009962
s__Actinomyces_sp._HMSC035G02	0.004016	0.008235	0.002767	0.002872	1	1	-0.00148	0.004858	0.001249
s__Candidatus_Soleaferrea_massiliensis	0.00333	0.003411	0.003431	0.003761	0.6924	0.9108	-0.00197	0.001798	-0.0001012
s__Clostridium_beijerinckii	0.003699	0.003663	0.003061	0.004408	0.4537	0.804	-0.001717	0.002581	0.0006383
s__Eubacterium_sp._CAG:115	0.00319	0.01108	0.003561	0.01573	0.1234	0.7002	-0.008547	0.006686	-0.0003707
s__Clostridium_sp._AF20-7	0.004299	0.004392	0.002448	0.001881	0.06775	0.7002	0.0002715	0.003675	0.001851
s__Clostridium_sp._AF27-5AA	0.004371	0.005439	0.002373	0.003885	0.03608	0.7002	-0.0004618	0.004377	0.001998
s__Clostridia_bacterium_UC5.1-1D10	0.002595	0.007085	0.004145	0.01344	0.953	1	-0.007868	0.003237	-0.00155
s__Roseburia_sp._AF34-16	0.006204	0.0261	0.000526	0.0005782	0.5054	0.8528	-2.5e-05	0.01649	0.005676
s__Sanguibacter_keddieii	0.003605	0.005876	0.003096	0.003335	0.9799	1	-0.001662	0.003203	0.0005084
s__Actinomyces_dentalis	0.003639	0.004751	0.00303	0.003314	0.73	0.928	-0.001412	0.002931	0.0006085
s__Ruminococcus_sp._AM12-48	0.002505	0.002676	0.004155	0.006055	0.3415	0.7002	-0.004025	0.0006837	-0.00165
s__Clostridium_sp._CAG:1024	0.003595	0.005486	0.00306	0.004937	0.3501	0.7073	-0.002241	0.003394	0.0005352
s__[Eubacterium]_sulci	0.003233	0.005519	0.003417	0.004711	0.9933	1	-0.002795	0.002736	-0.000184
s__Harryflintia_acetispora	0.003726	0.004405	0.002917	0.002846	0.5389	0.868	-0.0009937	0.002958	0.000809
s__Azospirillum_sp._47_25	0.006339	0.03085	0.000304	0.001553	0.06073	0.7002	-0.000403	0.01824	0.006034
s__Lachnospiraceae_bacterium_WCA-9-b2	0.003213	0.003318	0.003424	0.003283	0.9664	1	-0.002031	0.001542	-0.0002106
s__Bacteroides_sp._AM26-11	0.002976	0.003652	0.003658	0.008652	0.1548	0.7002	-0.004634	0.002341	-0.0006818
s__Clostridium_sp._7_3_54FAA	0.002061	0.002	0.004573	0.009062	0.333	0.7002	-0.006536	0.0003211	-0.002512
s__Coprobacillus_sp._AM23-2	0.003443	0.004577	0.003186	0.003092	0.7048	0.9174	-0.001571	0.00247	0.0002573
s__Dorea_sp._AF24-7LB	0.002128	0.002986	0.004496	0.007659	0.3952	0.7479	-0.005679	0.0003007	-0.002367
s__Faecalibacterium_sp._BIOML-A3	0.002068	0.002789	0.004535	0.007076	0.2775	0.7002	-0.005915	0.0002067	-0.002467
s__Collinsella_sp._AM28-11LB	0.003527	0.007013	0.003074	0.004987	0.7674	0.9481	-0.002244	0.003728	0.0004528
s__Clostridiales_bacterium_Marseille-P5551	0.003185	0.002319	0.003409	0.003373	0.8729	1	-0.001751	0.001217	-0.0002247
s__Butyricicoccus_sp._AF22-28AC	0.003503	0.003124	0.00307	0.003631	0.17	0.7002	-0.001411	0.002273	0.0004328
s__Citrobacter_rodentium	0.003585	0.005	0.002976	0.004551	0.3043	0.7002	-0.001894	0.003087	0.0006087
s__Faecalibacterium_sp._An122	0.003447	0.003694	0.00311	0.003171	0.5169	0.8566	-0.001618	0.002327	0.0003378
s__Coprobacillus_sp._3_3_56FAA	0.002656	0.005045	0.003897	0.005648	0.03319	0.7002	-0.004036	0.001683	-0.001242
s__Clostridiaceae_bacterium_AF29-16BH	0.002675	0.002525	0.003848	0.003512	0.3165	0.7002	-0.002794	0.0004923	-0.001173
s__Prevotella_disiens	0.003381	0.005863	0.003136	0.006705	0.7683	0.9481	-0.003288	0.003578	0.0002452
s__Enterorhabdus_mucosicola	0.002979	0.003253	0.003531	0.004102	0.9396	1	-0.002602	0.001347	-0.0005527
s__Coprobacillus_sp._OM08-19	0.003173	0.004678	0.003326	0.003251	0.4743	0.823	-0.002295	0.002167	-0.0001529
s__Anaerospora_hongkongensis	0.006229	0.01984	0.000259	0.0005579	0.07541	0.7002	5.41e-05	0.01426	0.005971
s__unclassified_g__Lactonifactor	0.002993	0.002546	0.003482	0.003058	0.8071	0.9733	-0.00192	0.0009929	-0.0004891
s__Dialister_sp._CAG:486	0.005323	0.01865	0.001145	0.002591	0.8333	0.9914	-0.0007707	0.01214	0.004178
s__Coprobacillus_sp._CAG:605	0.004674	0.02182	0.00179	0.004088	0.3229	0.7002	-0.002535	0.01195	0.002884
s__Bacteroides_intestinalis_CAG:564	0.001547	0.001974	0.004905	0.01221	0.3768	0.7293	-0.008257	0.0006072	-0.003358
s__Streptococcus_pasteurianus	0.003744	0.004411	0.002706	0.001982	0.3768	0.7293	-0.0004362	0.003031	0.001038
s__Streptococcus_sp._F0442	0.002015	0.005097	0.004422	0.00745	0.9799	1	-0.00579	0.0009428	-0.002407
s__Odoribacter_splanchnicus_CAG:14	0.002666	0.003191	0.003762	0.01158	0.005716	0.7002	-0.006351	0.002435	-0.001096
s__Collinsella_sp._An271	0.002367	0.008654	0.004054	0.01764	0.7048	0.9174	-0.01037	0.004905	-0.001687
s__Bacteroides_sp._CAG:189	0.003144	0.004024	0.003267	0.003939	0.8071	0.9733	-0.002182	0.001969	-0.0001236
s__Arabia_massiliensis	0.002863	0.003895	0.003546	0.005755	0.6314	0.8773	-0.003496	0.001824	-0.0006831
s__Clostridiales_bacterium_CHKCI001	0.002979	0.002571	0.003423	0.005489	0.5843	0.868	-0.002965	0.001485	-0.0004439
s__Firmicutes_bacterium_CAG:272	0.004458	0.007772	0.001941	0.002344	0.1234	0.7002	8.101e-05	0.006074	0.002517
s__Roseburia_sp._CAG:10041_57	0.003986	0.01055	0.002411	0.005265	0.3084	0.7002	-0.002048	0.006151	0.001575
s__Clostridiales_bacterium_VE202-06	0.001388	0.0008028	0.005008	0.01135	0.1548	0.7002	-0.008334	-0.0003722	-0.00362
s__Eubacterium_sp._AM46-8	0.002363	0.002999	0.004029	0.005049	0.6555	0.892	-0.003804	0.0005181	-0.001666
s__Anaerotruncus_sp._AF02-27	0.003751	0.003939	0.002634	0.002458	0.242	0.7002	-0.0004392	0.003039	0.001118
s__Cronobacter_turicensis	0.003456	0.005804	0.002928	0.005556	0.5556	0.868	-0.002328	0.003611	0.0005282
s__Butyricimonas_sp._An62	0.003388	0.005714	0.002995	0.006912	0.7048	0.9174	-0.003161	0.003178	0.0003926
s__unclassified_g__Morganella_f__Morganellaceae	0.003277	0.004875	0.003104	0.006272	0.2558	0.7002	-0.002711	0.003004	0.000173
s__Mollicutes_bacterium	0.002497	0.006472	0.003871	0.006064	0.2628	0.7002	-0.004559	0.001854	-0.001374
s__Ruminococcus_sp._AM07-21	0.003678	0.006894	0.002689	0.002843	0.9933	1	-0.001395	0.004139	0.0009891
s__Bacteroides_sp._AF25-38AC	0.003	0.005157	0.003366	0.009863	0.3084	0.7002	-0.005511	0.003025	-0.0003657
s__Coprobacillus_sp._AF16-47	0.002528	0.003508	0.003833	0.006783	0.7174	0.9202	-0.004531	0.001222	-0.001305
s__Olsenella_sp._Marseille-P4518	0.005939	0.02533	0.0003884	0.0004583	0.1753	0.7002	0.0001084	0.01582	0.005551
s__Ruminococcus_sp._AM23-1	0.003471	0.004476	0.002839	0.003551	0.7683	0.9481	-0.001369	0.00276	0.0006314
s__bacterium_D16-50	0.002587	0.002248	0.00371	0.008942	0.4953	0.8425	-0.005036	0.001358	-0.001123
s__Roseburia_sp._CAG:182	0.003954	0.01283	0.002341	0.004218	0.8071	0.9733	-0.002117	0.006735	0.001613
s__Parabacteroides_bouchesdurhonensis	0.003978	0.01016	0.002314	0.007063	0.7554	0.9409	-0.002682	0.006427	0.001665
s__Staphylococcus_sp._CAG:324	0.006031	0.03108	0.0002509	0.0007129	0.2014	0.7002	-0.0003509	0.01781	0.00578
s__TM7_phylum_sp._oral_taxon_346	0.002876	0.003671	0.003397	0.005721	0.8006	0.9713	-0.00314	0.001698	-0.0005206
s__Acidimicrobiaceae_bacterium	0.004889	0.01369	0.001367	0.004702	0.05408	0.7002	-0.001201	0.009173	0.003522
s__unclassified_g__Sutterella	0.005574	0.01263	0.0006702	0.002303	0.004865	0.7002	0.0009453	0.01015	0.004904
s__Clostridiaceae_bacterium_AF02-42	0.00319	0.002666	0.003051	0.002367	0.8597	1	-0.001091	0.001587	0.0001391
s__Atopobium_parvulum	0.002757	0.004773	0.003475	0.00415	0.192	0.7002	-0.002988	0.001582	-0.0007175
s__Lentisphaerae_bacterium	0.003235	0.004484	0.002996	0.005228	0.3005	0.7002	-0.002354	0.00266	0.0002389
s__Lachnospiraceae_bacterium_NLAE-zl-G231	0.003338	0.008875	0.00289	0.01044	0.9262	1	-0.005054	0.005254	0.0004474
s__Jiulongibacter_sediminis	0.004454	0.02354	0.001769	0.008675	0.3726	0.7263	-0.005005	0.01335	0.002687
s__Clostridium_sp._BSD2780061688st1_E8	0.003635	0.003681	0.002585	0.003728	0.1753	0.7002	-0.0009311	0.002995	0.00105
s__Lachnoclostridium_sp._An131	0.003259	0.003314	0.002959	0.002939	0.8202	0.9824	-0.001312	0.002008	0.0003008
s__Bacteroidales_bacterium_KA00251	0.001429	0.005909	0.004768	0.02394	0.4134	0.768	-0.01377	0.003416	-0.003338
s__Anaerofustis_stercorihominis	0.003235	0.002572	0.002947	0.002952	0.3415	0.7002	-0.001166	0.001746	0.0002875
s__bacterium_LF-3	0.003179	0.003509	0.002998	0.002625	0.8729	1	-0.001424	0.001819	0.000181
s__Anaerotruncus_rubiinfantis	0.003298	0.004323	0.002879	0.00295	0.8995	1	-0.001459	0.002382	0.0004197
s__Streptococcus_australis	0.002278	0.004655	0.003892	0.005943	0.8729	1	-0.004563	0.001083	-0.001613
s__Lachnospiraceae_bacterium_AM25-27	0.002538	0.003086	0.003617	0.005448	0.8071	0.9733	-0.003304	0.001149	-0.001079
s__Streptococcus_sp._ACS2	0.002799	0.004843	0.003349	0.003799	0.2629	0.7002	-0.002516	0.002055	-0.0005506
s__Firmicutes_bacterium_AM31-12AC	0.003152	0.005661	0.002993	0.005113	0.8729	1	-0.002749	0.003162	0.0001593
s__Roseburia_sp._CAG:197_41_10	0.005258	0.01652	0.0008833	0.001367	0.5501	0.868	-0.000158	0.01128	0.004374
s__Clostridium_sp._AF46-9NS	0.00146	0.00185	0.00468	0.01325	0.5959	0.8704	-0.009137	0.0002818	-0.00322
s__Leclercia_adecarboxylata	0.003264	0.004392	0.002869	0.004176	0.3501	0.7073	-0.00174	0.002701	0.0003959
s__Selenomonas_ruminantium	0.004238	0.005124	0.001893	0.001341	0.06525	0.7002	0.0005996	0.004437	0.002345
s__Klebsiella_phage_Pylas	2.18e-05	8.702e-05	0.006104	0.03171	0.7341	0.9308	-0.01831	4.838e-05	-0.006084
s__Coprobacillus_sp._AF34-1BH	0.002025	0.002736	0.004099	0.007316	0.2557	0.7002	-0.005197	0.0005781	-0.002074
s__Clostridium_sp._CAG:12237_41	0.002632	0.008756	0.003488	0.009114	0.567	0.868	-0.005667	0.003868	-0.0008562
s__Clostridium_sp._CAG:793	0.00258	0.007596	0.003517	0.009627	0.2895	0.7002	-0.005517	0.003131	-0.0009368
s__Odoribacter_sp._43_10	0.003057	0.003201	0.00303	0.006034	0.04245	0.7002	-0.002654	0.002332	2.688e-05
s__Ruminococcus_sp._DSM_100440	0.001265	0.00203	0.00482	0.01318	0.7554	0.9409	-0.009785	0.0001221	-0.003555
s__Lachnospiraceae_bacterium_AM40-2BH	0.003278	0.005131	0.002806	0.002997	0.9262	1	-0.001507	0.002859	0.0004721
s__Streptococcus_sp._HMSC078H12	0.002902	0.005285	0.003174	0.003837	0.3084	0.7002	-0.002678	0.002421	-0.000272
s__Butyrivibrio_sp.	0.002228	0.002624	0.003847	0.01252	0.5728	0.868	-0.006856	0.001622	-0.001619
s__Murdochiella_vaginalis	0.002697	0.001571	0.003373	0.003247	0.9129	1	-0.002078	0.000497	-0.0006757
s__Mediterraneibacter_massiliensis	0.003135	0.00337	0.002935	0.003659	0.6677	0.8975	-0.001562	0.002161	0.0002002
s__Faecalibaculum_rodentium	0.005697	0.02846	0.0003702	0.0006288	0.8134	0.9794	-0.0002416	0.01623	0.005328
s__Ruminococcus_sp._CAG:55	0.003238	0.004076	0.002825	0.005329	0.4142	0.768	-0.002065	0.002813	0.0004134
s__Escherichia_marmotae	0.003557	0.005659	0.002504	0.004647	0.567	0.868	-0.001645	0.004024	0.001053
s__Halteria_grandinella	0.003201	0.004673	0.002858	0.003861	0.4952	0.8425	-0.00197	0.002699	0.0003424
s__Coprobacillus_sp._AF21-8LB	0.002095	0.002553	0.003948	0.005984	0.4337	0.7864	-0.004503	0.0002931	-0.001853
s__Bifidobacterium_saeculare	0.002475	0.001645	0.003564	0.002095	0.05389	0.7002	-0.002069	-0.0001041	-0.00109
s__Trueperella_pyogenes	0.002995	0.004081	0.003041	0.003157	0.6924	0.9108	-0.001837	0.002145	-4.543e-05
s__Mycobacteroides_abscessus	0.003044	0.00457	0.002988	0.002597	0.5728	0.868	-0.001649	0.00234	5.624e-05
s__Parabacteroides_pacaensis	0.00296	0.005734	0.003072	0.006531	0.5114	0.8566	-0.003549	0.002895	-0.0001125
s__Salmonella_bongori	0.00338	0.004414	0.002639	0.003986	0.242	0.7002	-0.001654	0.00307	0.0007409
s__Ruminococcus_sp._TF12-2	0.001999	0.005459	0.004	0.0119	0.7535	0.9409	-0.007701	0.002064	-0.002
s__unclassified_g__Holdemania	0.002112	0.002554	0.003884	0.006157	0.8069	0.9733	-0.004663	0.0005453	-0.001773
s__Klebsiella_sp._KTE92	0.00258	0.004514	0.003404	0.007447	0.6904	0.9108	-0.004108	0.002192	-0.0008248
s__Collinsella_ihuae	0.002165	0.00781	0.003808	0.01645	0.4536	0.804	-0.009577	0.004362	-0.001643
s__Clostridium_sp._AF15-31	0.003722	0.01484	0.002251	0.005328	0.9597	1	-0.003335	0.008271	0.00147
s__Coprobacillus_sp._AM28-15LB	0.003292	0.003472	0.002681	0.002513	0.6555	0.892	-0.0008458	0.002206	0.000611
s__Agathobaculum_desmolans	0.002998	0.002377	0.002958	0.002249	0.9262	1	-0.001155	0.001279	3.933e-05
s__Clostridium_jeddahense	0.003036	0.002452	0.002887	0.002087	0.9129	1	-0.0009975	0.001409	0.0001496
s__Adlercreutzia_muris	0.002832	0.003279	0.003087	0.003742	0.7427	0.934	-0.002138	0.001601	-0.000255
s__Blautia_glucerasea	0.002808	0.00208	0.00311	0.003076	0.7174	0.9202	-0.001688	0.0009363	-0.0003024
s__Coprococcus_sp._AF19-8AC	0.002986	0.005718	0.002917	0.008154	0.3677	0.7205	-0.00373	0.003457	6.927e-05
s__Bacteroides_sp._AF32-15BH	0.002253	0.002501	0.003642	0.01021	0.1453	0.7002	-0.00584	0.001533	-0.001389
s__unclassified_g__Staphylococcus	0.00585	0.02964	4.442e-05	7.231e-05	0.07275	0.7002	4.072e-06	0.01723	0.005806
s__Flavonifractor_sp._An4	0.003289	0.004312	0.002603	0.002392	0.7683	0.9481	-0.001005	0.002663	0.0006861
s__Bacteroidales_bacterium_43_36	0.003734	0.007523	0.002154	0.002635	0.8268	0.9886	-0.0008733	0.004837	0.00158
s__Clostridium_sp._CAG:149	0.001053	0.001214	0.004833	0.01242	0.9799	1	-0.009167	0.0002906	-0.00378
s__Bacteroidales_bacterium_St1	0.0008385	0.002095	0.005043	0.02531	0.2027	0.7002	-0.01445	0.00123	-0.004205
s__Porphyromonas_gingivalis	0.002924	0.003091	0.002954	0.006964	0.2287	0.7002	-0.003654	0.00229	-3.078e-05
s__Anaerotruncus_sp._CAG:528	0.002343	0.003233	0.003534	0.006458	0.8006	0.9713	-0.00399	0.001225	-0.001192
s__Mycobacterium_tuberculosis	0.003015	0.003313	0.002845	0.002156	0.6677	0.8975	-0.001162	0.001828	0.0001694
s__Ruminococcus_sp._AM41-2AC	0.003073	0.002641	0.002758	0.004296	0.1362	0.7002	-0.001711	0.002032	0.0003153
s__Bifidobacterium_reuteri	0.003197	0.005791	0.002629	0.003964	0.6554	0.892	-0.001863	0.003259	0.000568
s__Bacilliculturomica_massiliensis	0.003364	0.003183	0.002449	0.00302	0.1194	0.7002	-0.0007498	0.002626	0.0009153
s__Phocaeicola_salanitronis	0.002973	0.003	0.002829	0.003246	0.8597	1	-0.001494	0.001933	0.0001441
s__Streptococcus_pyogenes	0.003141	0.005099	0.002653	0.002191	0.6314	0.8773	-0.001314	0.002938	0.0004876
s__unclassified_f__Pasteurellaceae	0.002885	0.006268	0.0029	0.01074	0.5147	0.8566	-0.004787	0.004432	-1.514e-05
s__Coprobacillus_sp._CAG:235_29_27	0.002859	0.003662	0.002916	0.002649	0.7048	0.9174	-0.001641	0.001644	-5.69e-05
s__Dorea_sp._5-2	0.002592	0.001807	0.00318	0.002629	0.5278	0.8613	-0.001831	0.0006068	-0.0005883
s__Dorea_sp._CAG:105	0.001588	0.003183	0.004181	0.00782	0.192	0.7002	-0.005891	0.0003763	-0.002594
s__bacterium_1XD42-54	0.002738	0.002418	0.003015	0.003312	0.9396	1	-0.001862	0.001153	-0.0002772
s__Ruminococcus_sp._CAG:624	0.0007828	0.00104	0.004957	0.02246	0.6923	0.9108	-0.01331	0.0005754	-0.004175
s__Bacteroides_sp._AF26-10BH	0.003381	0.005188	0.002351	0.003857	0.2036	0.7002	-0.001159	0.003626	0.00103
s__Lachnospiraceae_bacterium_MD335	0.002602	0.002124	0.003127	0.002464	0.333	0.7002	-0.001762	0.0006373	-0.0005248
s__Serratia_marcescens	0.003527	0.004794	0.002199	0.003494	0.1116	0.7002	-0.00085	0.003543	0.001328
s__Ruminococcus_sp._AM16-34	0.002993	0.002511	0.002723	0.003734	0.1863	0.7002	-0.00148	0.001767	0.0002692
s__Amedibacterium_intestinale	0.002555	0.004058	0.003155	0.006543	0.8995	1	-0.003801	0.001839	-0.0006004
s__Parabacteroides_sp._An277	0.004698	0.02182	0.001008	0.002798	0.4949	0.8425	-0.001307	0.01548	0.00369
s__Porphyromonas_sp._HMSC065F10	0.0003077	0.0005589	0.005397	0.02736	0.2986	0.7002	-0.01577	0.0003665	-0.005089
s__Bacteroides_caecimuri	0.003273	0.006117	0.00243	0.003639	0.3415	0.7002	-0.00159	0.003544	0.000843
s__Firmicutes_bacterium_CAG:176_59_8	0.003132	0.008463	0.00257	0.005344	0.5388	0.868	-0.002725	0.004908	0.0005619
s__Staphylococcus_aureus	0.003204	0.00407	0.002495	0.001812	0.68	0.9061	-0.0007491	0.002589	0.0007089
s__Enterobacter_sp._KINAN-G	0.003007	0.004008	0.002691	0.005025	0.1807	0.7002	-0.002158	0.002557	0.0003166
s__Rickettsiales_bacterium	0.003595	0.009453	0.002103	0.005087	0.4722	0.8223	-0.002228	0.005922	0.001492
s__Bacteroides_sp._41_26	0.001913	0.003573	0.003781	0.01122	0.3247	0.7002	-0.00699	0.001526	-0.001868
s__Acutalibacter_sp._1XD8-33	0.002697	0.002643	0.002997	0.002827	0.6924	0.9108	-0.00176	0.001136	-0.0003004
s__Anaerotignum_propionicum	0.004597	0.01814	0.001083	0.0009334	0.9799	1	-0.0003739	0.01088	0.003514
s__Clostridium_transplantifaecale	0.002777	0.003302	0.002897	0.002857	0.3501	0.7073	-0.001575	0.001464	-0.0001204
s__Staphylococcus_epidermidis	0.003388	0.004448	0.002259	0.002816	0.6555	0.892	-0.0007841	0.003105	0.001129
s__Alistipes_sp._CAG:268	0.003115	0.003842	0.002531	0.003406	0.3589	0.7106	-0.001495	0.002544	0.0005837
s__Actinobacteria_bacterium_RBG_19FT_COMBO_36_27	0.004387	0.01584	0.001254	0.004642	0.04599	0.7002	-0.00173	0.01007	0.003133
s__Coprococcus_eutactus_CAG:665	0.002443	0.003616	0.003179	0.00661	0.8071	0.9733	-0.003639	0.00161	-0.0007356
s__Parabacteroides_acidifaciens	0.003754	0.01171	0.001867	0.005262	0.1919	0.7002	-0.002175	0.007435	0.001887
s__synthetic_construct	0.003399	0.006481	0.002219	0.002923	0.7683	0.9481	-0.001051	0.004032	0.00118
s__Hafnia_paralvei	0.004721	0.01858	0.0008804	0.001373	0.1354	0.7002	-0.0003581	0.01376	0.00384
s__Lachnospiraceae_bacterium_6_1_63FAA	0.00278	0.005707	0.002821	0.006962	0.3589	0.7106	-0.003327	0.003365	-4.074e-05
s__Clostridium_sp._AF23-6LB	0.002931	0.00833	0.002659	0.003548	0.2097	0.7002	-0.002379	0.004147	0.0002719
s__Clostridium_sp._CAG:352	0.002974	0.006282	0.002609	0.007791	0.4386	0.7928	-0.003547	0.003963	0.0003647
s__Pseudoflavonifractor_sp._An44	0.003229	0.005723	0.002344	0.002099	0.6555	0.892	-0.001071	0.003622	0.0008857
s__Ruminococcus_sp._AM31-15AC	0.001419	0.0038	0.004154	0.01006	0.3677	0.7205	-0.007283	0.0007197	-0.002735
s__Streptococcus_sp._LPB0220	0.001442	0.003588	0.004124	0.008376	0.3677	0.7205	-0.00635	0.0004239	-0.002682
s__Bacteroides_sp._CAG:598	0.002741	0.003147	0.002805	0.003876	0.7427	0.934	-0.001951	0.001726	-6.396e-05
s__Collinsella_sp._AF23-3LB	0.002458	0.003595	0.003081	0.005935	0.5387	0.868	-0.003556	0.001832	-0.0006229
s__Romboutsia_sp._CE17	0.002275	0.002538	0.003261	0.007669	0.6677	0.8975	-0.004467	0.001334	-0.0009865
s__Staphylococcus_warneri	0.005506	0.02867	2.708e-05	0.0001199	0.1745	0.7002	-1.538e-05	0.01636	0.00548
s__Firmicutes_bacterium_CAG:212	0.003304	0.007135	0.002226	0.005286	0.4239	0.7774	-0.002329	0.004522	0.001078
s__Streptococcus_sp._HMSC072D03	0.002561	0.004594	0.002965	0.003904	0.2222	0.7002	-0.002505	0.001734	-0.0004038
s__Enterobacter_chengduensis	0.004255	0.007768	0.001267	0.003878	0.04582	0.7002	-9.516e-06	0.006376	0.002988
s__Bifidobacterium_adolescentis_CAG:119	0.00192	0.003069	0.003601	0.008018	0.4843	0.8313	-0.005215	0.001054	-0.00168
s__Eggerthella_sp._YY7918	0.002804	0.004078	0.002717	0.005285	0.2775	0.7002	-0.002495	0.002527	8.656e-05
s__Petroclostridium_xylanilyticum	0.002463	0.003136	0.003041	0.005597	0.8597	1	-0.003411	0.001711	-0.0005774
s__Streptococcus_sp._HMSC065E03	0.00178	0.004188	0.003723	0.007245	0.7683	0.9481	-0.004989	0.0008237	-0.001943
s__Methanobrevibacter_sp._NOE	0.00445	0.01514	0.001053	0.003251	0.5896	0.868	-0.0008107	0.009603	0.003398
s__Ruminococcus_sp._AM09-18-1	0.002783	0.003084	0.002705	0.003632	0.4337	0.7864	-0.001714	0.001727	7.827e-05
s__Prevotella_sp._CAG:604	0.003703	0.008868	0.001785	0.003652	0.3325	0.7002	-0.001202	0.00578	0.001918
s__bacterium_1XD21-13	0.002606	0.002329	0.002875	0.002857	0.8202	0.9824	-0.001749	0.001179	-0.0002692
s__Butyricimonas_paravirosa	0.003243	0.006067	0.002228	0.006246	0.1384	0.7002	-0.002204	0.003951	0.001015
s__Neglecta_sp._Marseille-P3890	0.004358	0.01653	0.001113	0.001128	0.7048	0.9174	-0.0003915	0.009847	0.003245
s__Clostridium_sp._FS41	0.002123	0.002476	0.00334	0.004072	0.4437	0.797	-0.003128	0.0004022	-0.001217
s__Streptococcus_sp._C150	0.00255	0.004761	0.002912	0.003454	0.192	0.7002	-0.002337	0.002059	-0.0003622
s__[Eubacterium]_brachy	0.005192	0.02663	0.0002401	0.000739	0.3245	0.7002	-0.000349	0.01517	0.004953
s__Paramuribaculum_intestinale	0.004963	0.009549	0.0004687	0.0009671	0.02377	0.7002	0.001235	0.008437	0.004494
s__Papillibacter_cinnamivorans	0.003266	0.002835	0.002157	0.001824	0.1155	0.7002	-7.924e-05	0.002515	0.001109
s__Lachnoclostridium_sp._An76	0.002612	0.002735	0.002809	0.003788	0.73	0.928	-0.001963	0.001431	-0.0001967
s__Ruminococcus_sp._CAG:563	0.003502	0.008949	0.001915	0.00295	0.9262	1	-0.001201	0.006155	0.001587
s__Bacteroides_sp._HMSC067B03	0.002583	0.002439	0.002829	0.004523	0.2488	0.7002	-0.002158	0.001423	-0.0002453
s__Collinsella_sp._TF12-2AT	0.002655	0.003672	0.002738	0.005267	0.4055	0.76	-0.002572	0.002256	-8.293e-05
s__Bacteroides_sp._OF04-15BH	0.003411	0.003064	0.001975	0.00212	0.07709	0.7002	0.0001033	0.002794	0.001436
s__Ruegeria_atlantica	1.672e-06	4.204e-06	0.005377	0.02789	0.2329	0.7002	-0.01612	-5.526e-09	-0.005373
s__Flavonifractor_sp._An112	0.002877	0.004703	0.002489	0.002327	0.73	0.928	-0.001314	0.002446	0.0003877
s__Lactonifactor_longoviformis	0.002514	0.002732	0.002829	0.002601	0.3589	0.7106	-0.001695	0.001109	-0.0003158
s__Eggerthella_timonensis	0.002932	0.003084	0.002408	0.002865	0.3677	0.7205	-0.001008	0.00224	0.0005232
s__Clostridium_sp._Marseille-P2538	0.001462	0.002337	0.003878	0.01636	0.68	0.9061	-0.009185	0.001364	-0.002416
s__Bacillus_virus_BCP82	0.005334	0.02193	0	0	0.08707	0.7002	0	0.01463	0.005335
s__Myroides_sp._LoEW2-1	0.0007034	0.00232	0.004623	0.02376	0.2762	0.7002	-0.01355	0.001301	-0.003919
s__archaeon	0.004672	0.01525	0.0006538	0.001662	0.6777	0.9061	-0.0005449	0.01015	0.004018
s__Citrobacter_pasteurii	0.002328	0.003223	0.002993	0.006149	0.1807	0.7002	-0.003357	0.001527	-0.0006648
s__Actinomyces_graevenitzii	0.001976	0.00309	0.003329	0.005459	0.8995	1	-0.00387	0.0007511	-0.001353
s__Streptococcus_sp._HMSC072G04	0.001629	0.003733	0.003673	0.006827	0.7174	0.9202	-0.00515	0.0006787	-0.002044
s__Actinomyces_sp._ph3	0.00252	0.003415	0.002774	0.003054	0.5169	0.8566	-0.001965	0.001318	-0.0002535
s__Streptococcus_sp._HMSC078D09	0.001552	0.003694	0.003738	0.007019	0.68	0.9061	-0.005277	0.0003868	-0.002187
s__Roseburia_sp._AF15-21	0.002201	0.002491	0.003082	0.006015	0.9396	1	-0.003852	0.001184	-0.0008805
s__Clostridium_sp._CAG:448	0.003532	0.005077	0.001742	0.001687	0.55	0.868	1.382e-05	0.003878	0.001791
s__Haemophilus_sp._HMSC71H05	0.002496	0.005928	0.002772	0.01052	0.3355	0.7002	-0.005449	0.004035	-0.0002759
s__Bacteroides_togonis	0.002667	0.003221	0.002595	0.002606	0.4953	0.8425	-0.001444	0.001723	7.214e-05
s__Ruminococcus_sp._SW178	0.002679	0.004973	0.002573	0.002835	0.2159	0.7002	-0.001655	0.00253	0.0001067
s__Corynebacterium_argentoratense	0.003071	0.01294	0.002174	0.01043	0.7542	0.9409	-0.005255	0.007661	0.0008974
s__Bacteroides_sp._An269	0.003887	0.01304	0.001358	0.002875	0.6677	0.8975	-0.0009545	0.007978	0.00253
s__Bifidobacterium_sp._WCA-178-WT-4B	0.00295	0.006304	0.002293	0.004213	0.7426	0.934	-0.002114	0.003999	0.0006567
s__Lachnoanaerobaculum_saburreum	0.003164	0.005421	0.002064	0.00343	0.1362	0.7002	-0.0008953	0.003764	0.0011
s__Phocaeicola_barnesiae	0.0025	0.004193	0.002727	0.004708	0.6076	0.8726	-0.002723	0.002108	-0.0002271
s__unclassified_f__Porphyromonadaceae	0.0006209	0.00196	0.004602	0.02363	0.01669	0.7002	-0.01355	0.001163	-0.00398
s__Citrobacter_werkmanii	0.002163	0.003868	0.003051	0.006899	0.3082	0.7002	-0.004035	0.001813	-0.0008875
s__[Ruminococcus]_gnavus_CAG:126	0.002003	0.00341	0.003211	0.006552	0.9262	1	-0.003849	0.001419	-0.001208
s__Bacteroides_sp._NM69_E16B	0.002993	0.005541	0.002221	0.00311	0.8333	0.9914	-0.00128	0.003341	0.0007717
s__Escherichia_phage_nataliec	4.505e-05	0.0002235	0.005159	0.02672	0.8754	1	-0.01544	8.592e-05	-0.005112
s__Absiella_sp._AM29-15	0.003252	0.003783	0.001951	0.001684	0.1194	0.7002	-0.0001004	0.00288	0.001301
s__Actinomyces_sp._S6-Spd3	0.002484	0.002705	0.002712	0.003148	0.9799	1	-0.001794	0.001298	-0.0002274
s__Prevotella_oris	0.002037	0.002063	0.003129	0.005924	0.6677	0.8975	-0.003748	0.0007421	-0.001091
s__Porphyromonas_endodontalis	0.001175	0.004726	0.003977	0.01996	0.3774	0.7304	-0.01133	0.002219	-0.002803
s__Blautia_hydrogenotrophica_CAG:147	0.001298	0.001868	0.003846	0.006967	0.1194	0.7002	-0.00535	-5.429e-05	-0.002548
s__Tannerella_sp._6_1_58FAA_CT1	0.003255	0.005795	0.001887	0.003642	0.04273	0.7002	-0.001019	0.003992	0.001369
s__Clostridium_sp._TF01-11	0.002519	0.006489	0.002621	0.005417	0.8202	0.9824	-0.003407	0.003355	-0.0001016
s__Marasmitruncus_massiliensis	0.002846	0.003211	0.00229	0.002112	0.6434	0.8851	-0.0008788	0.001985	0.0005561
s__Streptococcus_sp._I-G2	0.001782	0.00396	0.003352	0.00575	0.8333	0.9914	-0.004113	0.0009009	-0.00157
s__Haemophilus_haemolyticus	0.00249	0.005347	0.002629	0.007969	0.4947	0.8425	-0.003946	0.003348	-0.0001383
s__Escherichia_sp._E4702	0.003197	0.005447	0.001922	0.004067	0.367	0.7205	-0.001198	0.00375	0.001275
s__Mycobacterium_sp._YR708	1.278e-06	4.715e-06	0.005116	0.02657	0.3427	0.7002	-0.01535	1.437e-06	-0.005115
s__Raoultella_sp._BIGb0138	0.001429	0.002619	0.003683	0.01207	0.3625	0.7146	-0.007401	0.001126	-0.002254
s__[Collinsella]_massiliensis	0.001153	0.002821	0.003939	0.01814	0.2451	0.7002	-0.01047	0.001534	-0.002786
s__Drancourtella_sp._An177	0.002924	0.005107	0.002164	0.00271	0.73	0.928	-0.001134	0.003273	0.0007594
s__Mediterranea_sp._An20	0.003924	0.0152	0.001163	0.001471	0.8729	1	-0.0006914	0.009044	0.002761
s__Clostridium_sp._CAG:508	0.001101	0.002375	0.003986	0.01273	0.3673	0.7205	-0.008355	0.0007187	-0.002885
s__Clostridium_sp._AF37-7	0.002676	0.002126	0.002406	0.001912	0.68	0.9061	-0.0008184	0.001417	0.0002698
s__Catonella_morbi	0.002233	0.001602	0.002844	0.002153	0.2222	0.7002	-0.001642	0.0003147	-0.0006107
s__Muribaculum_sp._TLL-A4	0.001278	0.003318	0.003798	0.01405	0.6777	0.9061	-0.009049	0.001463	-0.00252
s__Coprobacillus_sp._AM26-5AC	0.002143	0.002501	0.002929	0.003462	0.3857	0.7405	-0.002382	0.0008094	-0.0007861
s__Fenollaria_massiliensis	0.0003807	0.001288	0.004685	0.02368	0.2653	0.7002	-0.01363	0.0007024	-0.004303
s__Calothrix_sp._HK-06	1.217e-06	6.438e-06	0.005042	0.0262	0.5493	0.868	-0.01512	2.433e-06	-0.005041
s__Bacteroides_sp._AF39-11AC	0.0002313	0.0007129	0.004808	0.02249	0.7864	0.9608	-0.01352	0.00015	-0.004577
s__Veillonella_sp._AS16	0.001011	0.003125	0.004025	0.01965	0.8721	1	-0.01125	0.001728	-0.003014
s__Bacteroides_coprophilus_CAG:333	0.001613	0.002024	0.003416	0.01154	0.6616	0.8951	-0.007907	0.001168	-0.001803
s__Pseudomonas_phage_MR4	0.005026	0.02659	1.803e-06	7.32e-06	0.9876	1	-3.799e-06	0.01508	0.005024
s__Lachnospiraceae_bacterium_TM07-2AC	0.002213	0.002944	0.00281	0.003768	1	1	-0.002267	0.001184	-0.0005964
s__Escherichia_sp._1_1_43	0.003105	0.005459	0.001915	0.004154	0.2222	0.7002	-0.001339	0.003876	0.001189
s__Pyramidobacter_sp._CG50-2	0.002293	0.009095	0.00272	0.01059	0.7683	0.9481	-0.00597	0.005163	-0.0004263
s__Clostridium_sp._42_12	0.00314	0.008159	0.001872	0.002953	0.5728	0.868	-0.001426	0.004865	0.001268
s__Slackia_equolifaciens	0.003008	0.004029	0.001991	0.002587	0.4142	0.768	-0.0006954	0.002945	0.001017
s__Anaerobium_acetethylicum	0.002577	0.002495	0.002419	0.002088	0.7048	0.9174	-0.0009594	0.001521	0.0001584
s__Prevotella_sp._MGM2	0.002875	0.004504	0.002108	0.002678	0.5843	0.868	-0.0008866	0.002819	0.0007676
s__Streptococcus_sp._HMSC061E03	0.00163	0.004295	0.003351	0.007451	0.6314	0.8773	-0.005002	0.001251	-0.001721
s__Roseburia_sp._AF42-8	0.002337	0.002122	0.002639	0.003154	0.953	1	-0.001778	0.001034	-0.0003014
s__Collinsella_sp._TM05-38	0.002646	0.003166	0.00233	0.003702	0.2184	0.7002	-0.00158	0.002159	0.0003156
s__Mycoplasma_sp._CAG:611_25_7	0.003897	0.01331	0.001072	0.003992	0.5492	0.868	-0.001631	0.008787	0.002824
s__bacterium_1xD42-87	0.002862	0.002631	0.002106	0.002689	0.09725	0.7002	-0.000622	0.002059	0.0007562
s__Clostridiaceae_bacterium_AF42-6	0.002292	0.001625	0.002659	0.002133	0.6194	0.8726	-0.001362	0.0006303	-0.0003664
s__Clostridium_acetireducens	0.002643	0.002098	0.002304	0.001797	0.7427	0.934	-0.0006548	0.001343	0.0003386
s__uncultured_Anaerotruncus_sp.	0.002319	0.00722	0.002628	0.007286	0.953	1	-0.004139	0.003437	-0.0003089
s__Emergencia_sp._1XD21-50	0.002716	0.003379	0.002229	0.002588	0.9799	1	-0.001009	0.002041	0.0004869
s__Crocinitomicaceae_bacterium	0.003909	0.01427	0.001031	0.004323	0.09725	0.7002	-0.001682	0.009205	0.002878
s__Clostridium_sp._CAG:575	0.00208	0.00695	0.002846	0.005241	0.912	1	-0.003796	0.002673	-0.000765
s__Hungatella_effluvii	0.002125	0.002921	0.002781	0.003416	0.3247	0.7002	-0.002391	0.001139	-0.0006567
s__Ruminococcaceae_bacterium_TF06-43	0.001806	0.002344	0.003096	0.00696	0.5959	0.8704	-0.004265	0.0009424	-0.001289
s__Blautia_sp._AM46-5	0.002618	0.002692	0.002283	0.002692	0.6434	0.8851	-0.00111	0.001723	0.0003352
s__Longicatena_caecimuris	0.003155	0.004557	0.001743	0.001599	0.3589	0.7106	-0.0001852	0.003355	0.001412
s__Clostridiaceae_bacterium_AF31-3BH	0.002395	0.002538	0.002496	0.00229	0.5613	0.868	-0.001439	0.001125	-0.0001012
s__Enorma_massiliensis	0.00107	0.001462	0.00382	0.01221	0.2927	0.7002	-0.007923	0.0005511	-0.002749
s__Parabacteroides_sp._D25	0.00348	0.004993	0.001403	0.001797	0.03607	0.7002	0.0003781	0.004159	0.002078
s__Dorea_sp._D27	0.001825	0.002616	0.003055	0.007098	0.7048	0.9174	-0.0043	0.001021	-0.00123
s__Prevotella_sp._DNF00663	0.002685	0.002851	0.002179	0.002407	0.6314	0.8773	-0.0008703	0.001949	0.0005064
s__Methanobrevibacter_thaueri	0.0024	0.009002	0.00245	0.007556	0.1823	0.7002	-0.003948	0.004833	-4.954e-05
s__Blautia_sp._AM16-16B	0.003366	0.007726	0.001477	0.001504	0.7941	0.9653	-0.0002969	0.005283	0.001889
s__Firmicutes_bacterium_AM29-6AC	0.002507	0.001377	0.002331	0.001976	0.2927	0.7002	-0.0006642	0.001074	0.0001752
s__Clostridium_sp._CAG:1193	0.003519	0.01766	0.001313	0.003664	0.4829	0.8313	-0.002134	0.01165	0.002206
s__Bacteroides_sp._AF32-8BH	0.002612	0.002742	0.002214	0.003027	0.2629	0.7002	-0.001102	0.001934	0.0003976
s__Turicibacter_sp._H121	0.00133	0.005131	0.00349	0.01033	0.9933	1	-0.006574	0.001545	-0.00216
s__Bifidobacterium_longum_CAG:69	0.002593	0.006232	0.002224	0.00483	0.8991	1	-0.002224	0.003242	0.000369
s__Bacteroides_congonensis	0.001831	0.002055	0.002983	0.003848	0.5278	0.8613	-0.00281	0.0003436	-0.001152
s__Christensenella_sp._Marseille-P3954	0.002653	0.002944	0.002151	0.002284	0.4239	0.7774	-0.0007407	0.001968	0.0005017
s__Pseudoflavonifractor_sp._SW1122	0.00241	0.004233	0.002389	0.00247	0.4537	0.804	-0.001636	0.002199	2.125e-05
s__Acutalibacter_sp._1XD8-36	0.002505	0.003693	0.00229	0.002634	0.9933	1	-0.001319	0.002067	0.0002152
s__Listeria_monocytogenes	0.001886	0.002134	0.002908	0.004247	0.6194	0.8726	-0.002896	0.0006481	-0.001022
s__Coprobacillus_sp._BIOML-A1	0.00243	0.003421	0.002361	0.002379	0.6555	0.892	-0.001498	0.001734	6.911e-05
s__Bacteroides_sp._AF37-16AC	0.002386	0.003819	0.002396	0.003008	0.8071	0.9733	-0.001703	0.001629	-1.073e-05
s__Parabacteroides_sp._CAG:2	0.002758	0.004641	0.002023	0.002101	0.6373	0.8809	-0.0009638	0.002793	0.0007347
s__Mitsuokella_multacida	0.00414	0.01536	0.0006365	0.0008296	0.711	0.9186	-6.856e-05	0.009558	0.003504
s__Clostridium_sp._CAG:354	0.001773	0.003614	0.002991	0.006836	0.7423	0.934	-0.004465	0.001306	-0.001217
s__Prevotella_lascolaii	0.001706	0.003135	0.003043	0.007701	0.8006	0.9713	-0.004943	0.001344	-0.001337
s__Gemella_sanguinis	0.002875	0.003742	0.001872	0.004089	0.1079	0.7002	-0.001154	0.002974	0.001003
s__Clostridium_sp._AF15-41	0.002147	0.005847	0.002592	0.004035	0.04983	0.7002	-0.002897	0.00248	-0.000445
s__Gordonibacter_sp._An230	0.002579	0.00317	0.002158	0.003155	0.3859	0.7405	-0.001197	0.002107	0.0004211
s__Blautia_sp._An46	0.001925	0.00236	0.002806	0.003994	0.4847	0.8313	-0.002711	0.0007467	-0.0008812
s__Clostridium_sp._1001175st1_A10	0.001879	0.002114	0.002849	0.004384	0.7554	0.9409	-0.003075	0.000619	-0.0009703
s__Faecalibacterium_sp._AF28-13AC	0.002788	0.007465	0.001936	0.003167	0.8465	0.9997	-0.001623	0.004314	0.0008517
s__Firmicutes_bacterium_CAG:313	0.004531	0.02378	0.0001904	0.0006523	0.6144	0.8726	-0.0003443	0.01344	0.004342
s__Bacteroidales_bacterium_36-12	0.004035	0.009537	0.0006716	0.002064	0.2509	0.7002	0.0002682	0.007117	0.003363
s__Lachnospiraceae_bacterium_9_1_43BFAA	0.002322	0.002429	0.002372	0.002574	0.73	0.928	-0.001442	0.001298	-5.01e-05
s__Alistipes_inops	0.0005563	0.002206	0.004127	0.01534	0.2987	0.7002	-0.01031	0.0006994	-0.00357
s__Pelotomaculum_sp._PtaB.Bin104	0.004386	0.01555	0.0002918	0.0003983	0.4123	0.7667	6.675e-05	0.01089	0.004094
s__Candidatus_Gastranaerophilales_bacterium_HUM_18	0.001907	0.002258	0.002764	0.004674	0.8597	1	-0.003101	0.000952	-0.0008568
s__Sutterella_sp._KLE1602	0.004297	0.01041	0.000369	0.001029	0.01536	0.7002	0.0007218	0.008436	0.003928
s__Olsenella_sp._AM30-3LB	0.004576	0.02321	7.65e-05	0.0001402	0.8165	0.9817	-1.766e-05	0.01343	0.004501
s__Coprococcus_sp._AF16-22	0.002196	0.003832	0.002453	0.00627	0.8333	0.9914	-0.003089	0.002167	-0.0002572
s__Clostridium_sp._AM43-3BH	0.002511	0.002465	0.002136	0.002269	0.4953	0.8425	-0.0008161	0.001671	0.0003748
s__Barnesiella_sp._WM24	0.002146	0.004669	0.002495	0.00746	0.8991	1	-0.003878	0.002675	-0.0003483
s__bacterium_1XD8-76	0.002545	0.003137	0.002093	0.002597	0.7174	0.9202	-0.001178	0.002066	0.0004521
s__Clostridium_sp._44_14	0.002675	0.008713	0.001959	0.005842	0.8465	0.9997	-0.002887	0.005011	0.0007165
s__Lachnoclostridium_phytofermentans	0.002482	0.002036	0.002148	0.001711	0.6434	0.8851	-0.0006799	0.001352	0.0003341
s__Flavobacteriaceae_bacterium	0.00154	0.003435	0.003086	0.008724	0.5646	0.868	-0.005507	0.001471	-0.001546
s__Eubacterium_sp._AM49-13BH	0.001845	0.002514	0.002777	0.004029	0.8531	1	-0.00275	0.000697	-0.000932
s__Eubacterium_sp._AF18-3	0.00243	0.002803	0.002188	0.003698	0.2488	0.7002	-0.001502	0.001763	0.0002413
s__Bacteroides_neonati	0.002069	0.003761	0.002534	0.003784	0.7427	0.934	-0.002337	0.001503	-0.0004649
s__Pseudoflavonifractor_sp._BSD2780061688st1_E11	0.002464	0.002649	0.002135	0.001913	0.9664	1	-0.0009179	0.001566	0.000329
s__Eubacterium_sp._14-2	0.00265	0.003162	0.001944	0.001713	0.2775	0.7002	-0.0004272	0.002161	0.0007056
s__Parabacteroides_merdae_CAG:48	0.002058	0.001929	0.002536	0.003823	0.3415	0.7002	-0.002081	0.00101	-0.0004779
s__unclassified_g__Gracilibacillus	0.004592	0.02429	1.272e-06	2.612e-06	0.5071	0.8533	-1.601e-06	0.01377	0.004589
s__Lachnoanaerobaculum_sp._OBRC5-5	0.002586	0.002461	0.002007	0.001714	0.3677	0.7205	-0.000485	0.001745	0.0005794
s__Peptococcaceae_bacterium	0.001958	0.001843	0.002627	0.00493	0.4239	0.7774	-0.002836	0.0009912	-0.0006694
s__bacterium_D16-76	0.002313	0.002162	0.002268	0.002941	0.4953	0.8425	-0.001272	0.001336	4.453e-05
s__Coprococcus_sp._CAG:131	0.002295	0.004498	0.002283	0.006745	0.09032	0.7002	-0.003119	0.002846	1.178e-05
s__Bacteroides_sp._AM23-18	0.003042	0.01028	0.001536	0.001797	0.7554	0.9409	-0.001094	0.0059	0.001506
s__Atopobium_sp._ICM42b	0.002045	0.003707	0.002529	0.003105	0.3005	0.7002	-0.0021	0.001393	-0.0004844
s__Clostridium_sp._CAG:277	0.002297	0.006856	0.002271	0.004868	0.4237	0.7774	-0.002771	0.003383	2.647e-05
s__uncultured_bacterium_Contigcl_1787	0.002251	0.001465	0.002312	0.001457	0.7683	0.9481	-0.0008244	0.0006655	-6.118e-05
s__Faecalibacterium_sp._An77	0.002728	0.002302	0.001833	0.001357	0.1234	0.7002	1.24e-05	0.001916	0.0008952
s__Clostridium_sp._ATCC_29733	0.002323	0.002579	0.002235	0.001566	0.506	0.8528	-0.001012	0.001277	8.766e-05
s__Clostridium_sp._CAG_433_25_7	0.001866	0.005413	0.002691	0.006936	0.8805	1	-0.004232	0.002232	-0.0008246
s__Hungateiclostridium_thermocellum	0.001802	0.001341	0.002755	0.003507	0.6677	0.8975	-0.002538	0.0003168	-0.0009526
s__Olsenella_timonensis	0.002671	0.007646	0.001875	0.003102	0.567	0.868	-0.001721	0.004064	0.000796
s__Coprococcus_sp._AF16-5	0.002341	0.003146	0.002203	0.004723	0.3768	0.7293	-0.002267	0.002163	0.0001383
s__TM7_phylum_sp._oral_taxon_348	0.002113	0.00219	0.00243	0.004562	0.6555	0.892	-0.002278	0.001325	-0.0003168
s__Acidaminococcus_intestini	0.002468	0.003292	0.00207	0.002235	0.506	0.8528	-0.001012	0.001954	0.0003981
s__Collinsella_sp._AF31-11	0.002199	0.002412	0.002324	0.003373	0.5664	0.868	-0.001641	0.001344	-0.0001254
s__Bacteroides_reticulotermitis	0.001161	0.001423	0.00336	0.008931	0.506	0.8528	-0.005787	0.0004617	-0.0022
s__Coprococcus_sp._AF27-8	0.002423	0.002767	0.002088	0.002671	0.4953	0.8425	-0.001087	0.001824	0.000335
s__Firmicutes_bacterium_CAG:466	0.002012	0.004301	0.002497	0.005917	0.8202	0.9824	-0.00341	0.00193	-0.0004854
s__Clostridium_tetani	0.002272	0.0008107	0.002227	0.001167	0.5278	0.8613	-0.0005101	0.0005475	4.49e-05
s__Clostridiales_Family_XIII_bacterium	0.002137	0.002705	0.002355	0.003073	0.8071	0.9733	-0.00174	0.001187	-0.0002179
s__Acholeplasma_sp._CAG:878	0.001752	0.003666	0.002736	0.00505	0.5485	0.868	-0.003323	0.001261	-0.0009834
s__Prevotella_sp._P2-180	0.002619	0.007068	0.001865	0.005354	0.395	0.7479	-0.002244	0.004438	0.0007543
s__Bifidobacterium_thermophilum	0.003076	0.007056	0.001407	0.00223	0.5277	0.8613	-0.0005814	0.004979	0.001669
s__Desulfovibrio_sp._6_1_46AFAA	0.0009778	0.001551	0.003505	0.01519	0.8332	0.9914	-0.00869	0.0007977	-0.002527
s__Bacteroides_sp._AM30-16	0.00226	0.003618	0.002215	0.003787	0.5388	0.868	-0.001839	0.001927	4.476e-05
s__Lachnospiraceae_bacterium_TWA4	0.002548	0.002313	0.001924	0.001577	0.2222	0.7002	-0.000298	0.001809	0.0006244
s__Ruminococcus_gauvreauii	0.001942	0.001391	0.002527	0.002406	0.4743	0.823	-0.001719	0.0004511	-0.0005849
s__uncultured_bacterium_Contig351	0.002268	0.00361	0.002194	0.00501	0.1644	0.7002	-0.002318	0.002371	7.425e-05
s__Synergistes_sp._3_1_syn1	0.004195	0.01437	0.000262	0.0005763	0.5383	0.868	0.0003777	0.009769	0.003933
s__Bacteroides_ndongoniae	0.002024	0.002853	0.002426	0.003053	0.9396	1	-0.001877	0.001197	-0.0004016
s__uncultured_Prevotella_sp.	0.003214	0.01331	0.001235	0.003817	0.1927	0.7002	-0.001495	0.007858	0.00198
s__Haemophilus_sp._CCUG_60358	0.002247	0.005411	0.002202	0.007799	0.2423	0.7002	-0.004113	0.003245	4.473e-05
s__Parabacteroides_provencensis	0.001926	0.004471	0.002522	0.00877	0.8861	1	-0.00494	0.002438	-0.0005953
s__Roseburia_sp._1XD42-69	0.002375	0.00187	0.002067	0.001352	0.8333	0.9914	-0.0004961	0.001224	0.000308
s__Bacteroides_sp._An322	0.002357	0.006013	0.002081	0.004083	0.8994	1	-0.002163	0.003151	0.0002762
s__Clostridiales_bacterium_VE202-28	0.00172	0.001415	0.002715	0.004987	0.7941	0.9653	-0.00322	0.0005687	-0.0009944
s__Enterobacter_sp._BIDMC_29	0.00241	0.002836	0.00202	0.002876	0.285	0.7002	-0.001234	0.001955	0.0003894
s__Lachnospiraceae_bacterium_AM23-7LB	0.001818	0.003051	0.00261	0.004735	0.8928	1	-0.002994	0.001375	-0.000792
s__Enterobacter_sp._MGH_24	0.002586	0.004009	0.001837	0.00365	0.3005	0.7002	-0.001332	0.002744	0.0007491
s__Salmonella_sp._NCTC_11881	0.002588	0.00418	0.001835	0.003872	0.4535	0.804	-0.001597	0.002862	0.0007527
s__Clostridium_sp._CAG:470	0.001784	0.004358	0.002639	0.005424	0.2713	0.7002	-0.003602	0.001739	-0.0008546
s__Eggerthella_sp._CAG:368	0.00276	0.008445	0.00166	0.006564	0.2916	0.7002	-0.002954	0.005654	0.001101
s__Sutterella_megalosphaeroides	0.003233	0.006174	0.001182	0.005163	0.001415	0.7002	-0.001102	0.005116	0.002051
s__Traorella_massiliensis	0.002116	0.001642	0.002289	0.001687	0.6076	0.8726	-0.001019	0.0006786	-0.0001734
s__Lachnospiraceae_bacterium_3-1	0.002332	0.002136	0.002067	0.00321	0.4537	0.804	-0.001285	0.001542	0.0002653
s__Clostridium_sp._CAG:62	0.002517	0.005602	0.001865	0.003638	0.6194	0.8726	-0.001586	0.003421	0.0006522
s__Coprococcus_sp._CAG:131_42_139	0.001998	0.002521	0.00238	0.00445	0.5612	0.868	-0.002659	0.001281	-0.0003821
s__Bacteroides_sp._CAG:875	0.001783	0.001979	0.002595	0.004929	0.3415	0.7002	-0.002876	0.0009138	-0.0008115
s__Carboxydocella_sp._ULO1	0.001484	0.001997	0.00288	0.006945	0.7427	0.934	-0.004457	0.0008839	-0.001396
s__unclassified_g__Acidaminococcus	0.003417	0.009694	0.0009461	0.001631	0.3854	0.7405	-0.0001724	0.006783	0.002471
s__Streptococcus_sp._HMSC10E12	0.001946	0.004546	0.002416	0.003179	0.1978	0.7002	-0.002306	0.001835	-0.0004701
s__Lactobacillus_helveticus	0.00111	0.001442	0.003251	0.005376	0.333	0.7002	-0.004353	-0.0003938	-0.002141
s__Bacteroides_sp._CAG:754	0.002079	0.002688	0.002281	0.003374	0.8862	1	-0.001968	0.001368	-0.0002019
s__Firmicutes_bacterium_HGW-Firmicutes-16	0.002444	0.002778	0.001914	0.002495	0.2222	0.7002	-0.0007947	0.002031	0.0005292
s__Firmicutes_bacterium_ADurb.Bin193	0.002897	0.006847	0.001459	0.003135	0.4795	0.8279	-0.001012	0.004554	0.001437
s__Clostridium_sp._AF20-17LB	0.002035	0.001697	0.002319	0.002263	0.9396	1	-0.001285	0.000762	-0.0002838
s__Coprococcus_sp._AF18-48	0.002043	0.003037	0.002307	0.002589	0.4437	0.797	-0.001609	0.001251	-0.0002633
s__Butyricimonas_sp.	0.003564	0.009511	0.0007792	0.001265	0.1484	0.7002	9.524e-07	0.00676	0.002784
s__Actinomyces_naeslundii	0.00263	0.00413	0.001708	0.001563	0.9262	1	-0.0005705	0.002783	0.000923
s__Coprococcus_sp._OM04-5BH	0.003114	0.00787	0.001217	0.001187	0.3952	0.7479	-0.0002282	0.005565	0.001897
s__Streptococcus_cristatus	0.001823	0.003758	0.002505	0.002809	0.09725	0.7002	-0.002241	0.00127	-0.0006821
s__Enterobacteriaceae_bacterium	0.001945	0.002322	0.002382	0.004765	0.2737	0.7002	-0.002585	0.001213	-0.0004368
s__Bifidobacterium_sp._DSM_109958	0.002429	0.005224	0.001895	0.003039	0.6555	0.892	-0.00147	0.003032	0.0005339
s__[Clostridium]_sporosphaeroides	0.002316	0.002501	0.002006	0.001632	0.9262	1	-0.0007309	0.001482	0.0003098
s__Clostridium_sp._AF46-12NS	0.001011	0.001411	0.0033	0.009936	0.2966	0.7002	-0.007027	0.000288	-0.00229
s__Clostridium_sp._AM58-1XD	0.002177	0.001697	0.002132	0.001652	0.8862	1	-0.0008617	0.0009197	4.514e-05
s__Pyramidobacter_sp._C12-8	0.002285	0.01004	0.002023	0.007615	0.912	1	-0.004384	0.005398	0.0002627
s__Faecalibacterium_sp._An121	0.001656	0.001742	0.00265	0.003856	0.3768	0.7293	-0.002944	0.0003936	-0.0009946
s__Coprococcus_sp._ART55/1	0.00221	0.0035	0.002092	0.005008	0.1007	0.7002	-0.002335	0.002336	0.0001173
s__Adlercreutzia_sp._ZJ473	0.002882	0.007192	0.001415	0.0021	0.6924	0.9108	-0.001005	0.004701	0.001466
s__Olsenella_uli	0.002243	0.002357	0.002052	0.002192	0.8071	0.9733	-0.00104	0.001418	0.0001912
s__Catenibacterium_sp._CAG:290	0.003484	0.01097	0.0008096	0.003884	0.1391	0.7002	-0.0007936	0.007507	0.002674
s__unclassified_g__Pyramidobacter	0.002061	0.009186	0.002232	0.00917	0.649	0.8884	-0.005397	0.005023	-0.000171
s__Olsenella_sp._GAM18	0.003992	0.01638	0.0002954	0.0005788	0.1153	0.7002	7.908e-05	0.01047	0.003697
s__Flavobacterium_sp.	0.002582	0.01137	0.001691	0.004358	0.6559	0.8921	-0.002542	0.005996	0.0008907
s__Parabacteroides_chinchillae	0.001325	0.003327	0.002941	0.005466	0.3859	0.7405	-0.00427	0.0007049	-0.001616
s__Bacteroides_sp._CAG:530	0.001658	0.00188	0.002601	0.004068	0.8465	0.9997	-0.002698	0.0006482	-0.0009434
s__Drancourtella_sp._An57	0.002477	0.002333	0.001774	0.001603	0.2097	0.7002	-0.0003179	0.001809	0.0007029
s__Coprobacillus_sp._AF24-1LB	0.002191	0.002739	0.002053	0.002096	0.9463	1	-0.001007	0.001424	0.0001382
s__Olsenella_sp._KCTC_15699	0.003787	0.01489	0.0004555	0.0006139	0.3499	0.7073	-2.175e-05	0.009672	0.003332
s__Clostridiaceae_bacterium_AF18-31LB	0.002086	0.00105	0.002149	0.0012	0.8333	0.9914	-0.0006667	0.0004966	-6.386e-05
s__Firmicutes_bacterium_CAG:822	0.001956	0.003494	0.002276	0.004891	0.8724	1	-0.002734	0.001776	-0.0003203
s__Peptoanaerobacter_stomatis	0.00207	0.002046	0.002153	0.001724	0.7427	0.934	-0.001063	0.0009321	-8.315e-05
s__Oribacterium_sp._oral_taxon_078	0.002769	0.005697	0.001453	0.0008807	0.8465	0.9997	-0.0001819	0.004013	0.001316
s__Bacteroides_sp._CAG:20	0.003633	0.007214	0.0005773	0.001406	0.03939	0.7002	0.0005601	0.006226	0.003055
s__TM7_phylum_sp._oral_taxon_349	0.001736	0.002135	0.002463	0.004076	0.9731	1	-0.002534	0.0008003	-0.0007271
s__Clostridium_sp._OF13-4	0.002199	0.002266	0.001998	0.00293	0.3165	0.7002	-0.00118	0.001546	0.0002014
s__Clostridium_sp._CAG:62_40_43	0.002298	0.005275	0.001893	0.003745	0.7554	0.9409	-0.001867	0.002884	0.0004056
s__Acholeplasmataceae_bacterium	0.002189	0.002594	0.002002	0.002502	0.7683	0.9481	-0.00125	0.001507	0.0001862
s__Klebsiella_variicola_CAG:634	0.00175	0.002936	0.002436	0.004886	0.4022	0.7566	-0.00313	0.001416	-0.0006853
s__Christensenella_timonensis	0.002437	0.003272	0.001742	0.002699	0.1978	0.7002	-0.0007765	0.002351	0.0006952
s__Emergencia_sp._1XD21-10	0.002128	0.001559	0.00205	0.00231	0.3952	0.7479	-0.001031	0.00104	7.826e-05
s__Rubneribacter_badeniensis	0.002857	0.008004	0.001314	0.002541	0.1007	0.7002	-0.0009464	0.00529	0.001543
s__Anaerostipes_sp._992a	0.002201	0.002365	0.00197	0.001636	0.9129	1	-0.0008297	0.001383	0.0002304
s__Faecalibacterium_sp._BIOML-A2	0.001819	0.003123	0.002335	0.002966	0.7427	0.934	-0.001987	0.001193	-0.0005158
s__Clostridium_sp._SY8519	0.001975	0.001435	0.002179	0.001629	0.7554	0.9409	-0.001029	0.0005478	-0.0002043
s__Klebsiella_sp._JL973	0.0007487	0.002806	0.003401	0.01585	0.5141	0.8566	-0.009206	0.001269	-0.002653
s__Ruminococcus_sp._AF37-6AT	0.001998	0.002263	0.002146	0.00284	0.73	0.928	-0.001582	0.001225	-0.0001486
s__Ruminococcus_sp._CAG:488	0.002575	0.003662	0.001567	0.001888	0.4337	0.7864	-0.000409	0.002673	0.001009
s__Clostridium_cavendishii	0.00392	0.01491	0.0002187	0.0004589	0.3604	0.7114	-0.0001518	0.01035	0.003701
s__Absiella_sp._AM54-8XD	0.002801	0.007203	0.001335	0.001181	0.3247	0.7002	-0.0003717	0.004433	0.001466
s__unclassified_g__Bacillus_f__Bacillaceae	0.001948	0.001615	0.002177	0.003745	0.2353	0.7002	-0.001901	0.001086	-0.0002294
s__Neglecta_sp._524-5	0.001849	0.002056	0.002274	0.002905	0.5843	0.868	-0.0018	0.0008405	-0.0004247
s__Shimwellia_blattae	0.002089	0.00264	0.002034	0.00362	0.2994	0.7002	-0.001688	0.001696	5.538e-05
s__Clostridium_sp._OM02-18AC	0.002114	0.002179	0.002007	0.002903	0.192	0.7002	-0.001316	0.001406	0.0001065
s__Prevotellaceae_bacterium_LKV-178-WT-2A	0.0004833	0.001696	0.003636	0.01651	0.5043	0.8528	-0.00994	0.0006878	-0.003153
s__uncultured_Collinsella_sp.	0.002205	0.006603	0.001908	0.004973	0.7489	0.9394	-0.00264	0.003382	0.0002964
s__Bacteroides_fragilis_CAG:47	0.001069	0.001728	0.00304	0.005622	0.3763	0.7293	-0.004464	7.438e-05	-0.001971
s__Phage_DP-2017a	0.003496	0.008265	0.0006125	0.001949	0.009091	0.7002	0.000286	0.006453	0.002883
s__Vallitalea_okinawensis	0.002133	0.003519	0.001973	0.00492	0.4897	0.8383	-0.002113	0.002297	0.0001608
s__Streptococcus_sp._449_SSPC	0.001872	0.003172	0.002233	0.002612	0.3589	0.7106	-0.001853	0.001218	-0.000361
s__Massilimicrobiota_timonensis	0.001444	0.001858	0.002656	0.005654	0.7427	0.934	-0.003421	0.0005962	-0.001213
s__Bacteroides_sp._224	0.001606	0.003997	0.002485	0.007383	0.4337	0.7864	-0.004678	0.001918	-0.0008787
s__Ruminococcus_sp._CAG:724	0.00271	0.004097	0.001376	0.001403	0.5842	0.868	-0.0001644	0.003124	0.001335
s__Extibacter_muris	0.001569	0.002275	0.002517	0.007996	1	1	-0.004367	0.001321	-0.0009476
s__Syntrophomonadaceae_bacterium	0.002246	0.002854	0.001837	0.001907	0.8071	0.9733	-0.0008715	0.001729	0.0004089
s__Tannerella_sp._AF04-6	0.003457	0.01071	0.0006172	0.001445	0.009951	0.7002	-1.923e-05	0.00727	0.00284
s__Clostridium_sp._CAG:354_28_25	0.001517	0.003492	0.002541	0.006324	0.5724	0.868	-0.003724	0.001386	-0.001024
s__Ruminococcus_sp._OM05-10BH	0.001929	0.001959	0.002114	0.001833	0.6194	0.8726	-0.00119	0.0009345	-0.0001851
s__Actinomyces_sp._oral_taxon_175	0.002493	0.004517	0.001546	0.001618	0.7554	0.9409	-0.0005588	0.002966	0.0009465
s__Ruminococcus_sp._1xD21-23	0.001915	0.001519	0.002121	0.001936	0.9129	1	-0.001174	0.0006679	-0.0002068
s__Bacteroides_mediterraneensis	0.001994	0.003558	0.002042	0.003803	0.7174	0.9202	-0.001965	0.001806	-4.744e-05
s__Lachnospiraceae_bacterium_Marseille-P3773	0.002372	0.002498	0.001661	0.001402	0.506	0.8528	-0.0002843	0.001765	0.0007113
s__Erysipelotrichaceae_bacterium_GAM147	0.001994	0.001824	0.002036	0.002015	0.8465	0.9997	-0.001077	0.0009392	-4.235e-05
s__Ruminococcus_sp._AF31-16BH	0.002035	0.002926	0.001994	0.001909	0.4537	0.804	-0.001162	0.001553	4.117e-05
s__Bifidobacteriales_bacterium_56_10	0.002422	0.004551	0.001604	0.003764	0.9121	1	-0.001365	0.002967	0.0008181
s__Butyricimonas_sp._Marseille-P3923	0.002769	0.006414	0.001254	0.002187	0.2032	0.7002	-0.0006359	0.003988	0.001515
s__Adlercreutzia_sp._ZJ242	0.003213	0.00888	0.0008036	0.001452	0.05389	0.7002	-0.0002587	0.006129	0.002409
s__Anaerovorax_odorimutans	0.001986	0.002376	0.002019	0.002837	0.6555	0.892	-0.001341	0.001397	-3.326e-05
s__Bifidobacterium_parmae	0.002251	0.006308	0.001753	0.004199	0.4439	0.7972	-0.002188	0.003262	0.0004986
s__Flavobacterium_psychrophilum	0.002956	0.01387	0.001047	0.004073	0.7635	0.9464	-0.002236	0.007986	0.001909
s__Bacteroides_sp._Marseille-P3684	0.00254	0.01135	0.00146	0.004603	0.6193	0.8726	-0.002452	0.006335	0.001081
s__Veillonella_sp._T11011-6	0.002182	0.00453	0.001817	0.004774	0.7682	0.9481	-0.002279	0.002563	0.0003652
s__Clostridium_sp._HMb25	0.001912	0.001764	0.002087	0.002453	0.6677	0.8975	-0.001235	0.0009187	-0.0001755
s__Acidaminococcus_fermentans	0.002042	0.00257	0.001957	0.005143	0.2287	0.7002	-0.002344	0.00194	8.566e-05
s__Broad_host_range_vector_pMLBAD	0.002447	0.00402	0.001551	0.003396	0.5167	0.8566	-0.001004	0.002833	0.0008968
s__Bifidobacterium_sp._GSD1FS	0.002556	0.006727	0.00144	0.002125	0.4588	0.8111	-0.0008933	0.004096	0.001117
s__Clostridium_sp._AM16-23	0.002108	0.001601	0.001887	0.001718	0.3677	0.7205	-0.0006844	0.001073	0.0002211
s__Parabacteroides_sp._merdae-related_45_40	0.001736	0.0016	0.002256	0.003086	0.6434	0.8851	-0.001841	0.0006799	-0.00052
s__Lachnospiraceae_bacterium_AM23-2LB	0.002365	0.005678	0.001624	0.003372	0.2556	0.7002	-0.001416	0.003658	0.0007403
s__Desulfovibrio_sp._AM18-2	0.003589	0.01012	0.0003961	0.000795	0.7261	0.928	1.867e-05	0.007578	0.003193
s__Coprobacillus_sp._AF31-1BH	0.001703	0.00253	0.002277	0.0027	0.5387	0.868	-0.001947	0.0008384	-0.0005738
s__uncultured_Escherichia_sp.	0.002422	0.004072	0.001551	0.003185	0.2735	0.7002	-0.0009982	0.002791	0.0008714
s__Clostridium_sp._CAG:242	0.001952	0.003694	0.002005	0.002423	0.3165	0.7002	-0.001657	0.001757	-5.258e-05
s__Hahella_chejuensis	0.003019	0.0141	0.0009379	0.004433	0.1251	0.7002	-0.00176	0.00824	0.00208
s__Olsenella_sp._AM39-30AC	0.003892	0.02025	6.357e-05	0.0001226	0.3867	0.7416	-4.994e-05	0.01151	0.003828
s__Thalassobius_sp.	0.003321	0.01175	0.0006232	0.002933	0.1412	0.7002	-0.000765	0.007731	0.002698
s__Caproiciproducens_sp._NJN-50	0.001959	0.001831	0.001985	0.002039	0.7554	0.9409	-0.001075	0.000982	-2.651e-05
s__Peptoniphilus_obesi	0.002958	0.01253	0.0009824	0.003834	0.8433	0.9996	-0.001498	0.008064	0.001975
s__Firmicutes_bacterium_CAG:424	0.001287	0.001937	0.002646	0.008384	0.4437	0.797	-0.005793	0.0008236	-0.001359
s__Escherichia_sp._KTE114	0.002309	0.003794	0.001622	0.003372	0.4234	0.7774	-0.001148	0.002526	0.0006866
s__Faecalibacterium_sp._An58	0.001845	0.00216	0.002085	0.002407	0.9396	1	-0.001342	0.0008927	-0.0002395
s__Klebsiella_phage_YX3973	0.003854	0.0179	7.076e-05	0.0003333	0.9212	1	-7.902e-05	0.0109	0.003784
s__Faecalibacillus_sp._H12	0.002073	0.002583	0.001847	0.00181	0.953	1	-0.0008936	0.001466	0.0002266
s__Cedecea_davisae	0.002074	0.003337	0.001842	0.004874	0.1772	0.7002	-0.002174	0.002238	0.0002316
s__Gallicola_sp.	0.001099	0.001625	0.002811	0.004872	0.5728	0.868	-0.003911	2.352e-05	-0.001712
s__Eubacterium_sp._CAG:786	0.001332	0.001834	0.002571	0.007776	0.6677	0.8975	-0.004897	0.0009117	-0.001239
s__unclassified_g__Neglecta	0.002156	0.002683	0.001742	0.002032	0.506	0.8528	-0.00071	0.001788	0.000414
s__Ruminococcus_sp._Marseille-P6503	0.001465	0.001656	0.002432	0.00403	0.5501	0.868	-0.002686	0.0004811	-0.0009669
s__Akkermansia_sp._BIOML-A63	0.001822	0.003391	0.002067	0.004308	0.4743	0.823	-0.002515	0.001716	-0.000245
s__Metakosakonia_sp._MRY16-398	0.001686	0.002358	0.002202	0.005863	0.5385	0.868	-0.003515	0.001438	-0.0005149
s__Ruminococcus_sp._CAG:382	0.002383	0.003882	0.001504	0.003459	0.3677	0.7205	-0.001123	0.002739	0.0008789
s__Alistipes_sp._An66	0.002246	0.002588	0.00164	0.001687	0.7298	0.928	-0.0004569	0.001829	0.0006063
s__Ruminococcus_sp._OF03-6AA	0.001635	0.001764	0.002242	0.002744	0.6314	0.8773	-0.001945	0.0005322	-0.0006073
s__Bacillus_sp._7586-K	0.002752	0.01383	0.001125	0.005378	0.8851	1	-0.002913	0.00792	0.001627
s__Criibacterium_bergeronii	0.001401	0.001846	0.002467	0.005456	0.6434	0.8851	-0.003499	0.0005164	-0.001066
s__Clostridium_sp._AF35-15	0.002	0.001702	0.001868	0.00134	0.8729	1	-0.0005982	0.0009629	0.0001325
s__Collinsella_sp._AF19-1LB	0.002152	0.005866	0.001714	0.004875	0.4146	0.7687	-0.002449	0.003222	0.0004385
s__Bacteroides_sp._CAG:714	0.002658	0.008931	0.001204	0.001771	1	1	-0.0009163	0.005202	0.001455
s__Lachnospiraceae_bacterium_KM106-2	0.001677	0.001638	0.002178	0.00182	0.2629	0.7002	-0.001291	0.0004969	-0.0005015
s__Lachnoclostridium_edouardi	0.001903	0.001353	0.001948	0.001363	0.8597	1	-0.000783	0.0007246	-4.524e-05
s__Candidatus_Symbiothrix_dinenymphae	0.003049	0.009257	0.0008009	0.002402	0.06498	0.7002	-0.0006359	0.006287	0.002248
s__Firmicutes_bacterium_ADurb.Bin248	0.002279	0.003345	0.001557	0.002825	0.1035	0.7002	-0.0008423	0.002373	0.0007222
s__Klebsiella_sp._OBRC7	0.00205	0.004417	0.001781	0.005271	0.1968	0.7002	-0.002206	0.002578	0.0002692
s__Peptococcus_niger	0.003625	0.01137	0.0001963	0.0001973	0.9866	1	0.0001308	0.008554	0.003429
s__Phocaeicola_paurosaccharolyticus	0.0005815	0.0007861	0.003239	0.01413	0.9731	1	-0.008171	0.0003297	-0.002658
s__Clostridium_sp._CAG:122	0.001675	0.00624	0.002144	0.006903	0.5895	0.868	-0.003874	0.003027	-0.0004687
s__Bacteroides_graminisolvens	0.0007419	0.00083	0.003068	0.009856	0.7427	0.934	-0.006477	0.0002226	-0.002326
s__Lachnoclostridium_sp._An181	0.001761	0.002213	0.002038	0.001963	0.3501	0.7073	-0.001352	0.0009742	-0.0002774
s__Peptococcaceae_bacterium_DCMF	0.001951	0.002835	0.001843	0.003187	0.5278	0.8613	-0.001438	0.001584	0.0001081
s__Erysipelotrichaceae_bacterium_NK3D112	0.002687	0.00859	0.001103	0.001378	0.9933	1	-0.000532	0.005128	0.001584
s__Roseburia_sp._CAG:100	0.001882	0.004616	0.001899	0.003511	0.8729	1	-0.002016	0.002162	-1.638e-05
s__Atopobium_sp._BS2	0.001747	0.003127	0.002033	0.002466	0.3589	0.7106	-0.001747	0.001221	-0.0002858
s__Erysipelotrichaceae_bacterium_21_3	0.002108	0.002521	0.001668	0.001255	0.953	1	-0.000476	0.00162	0.0004402
s__Clostridium_indicum	0.002284	0.003443	0.001478	0.0009922	0.5843	0.868	-0.0002085	0.002254	0.0008066
s__Anaerotruncus_sp._X29	0.002538	0.00458	0.001219	0.001136	0.4537	0.804	-0.0001866	0.00351	0.001319
s__Clostridium_sp._CAG:81	0.001679	0.001725	0.002076	0.003126	0.5843	0.868	-0.001962	0.0008008	-0.0003965
s__Enteroscipio_rubneri	0.00175	0.002172	0.002002	0.003342	0.5389	0.868	-0.001844	0.001167	-0.0002527
s__Dysgonomonas_macrotermitis	0.0008177	0.001972	0.002934	0.009564	0.3313	0.7002	-0.006435	0.0007469	-0.002117
s__bacterium_1xD42-62	0.001754	0.001194	0.001996	0.001412	0.5613	0.868	-0.0009026	0.0004275	-0.000242
s__Raoultella_electrica	0.0007543	0.001429	0.002995	0.0142	0.05804	0.7002	-0.007915	0.0009228	-0.00224
s__Lachnospiraceae_bacterium_AM25-17	0.00161	0.001877	0.002139	0.003242	0.68	0.9061	-0.001873	0.0008379	-0.0005284
s__Streptococcus_pseudopneumoniae	0.0015	0.003014	0.00224	0.003436	0.6076	0.8726	-0.002502	0.001047	-0.0007401
s__Bacteroides_sp._AF25-18	0.00226	0.004068	0.001466	0.001629	0.5613	0.868	-0.00053	0.00271	0.0007947
s__Clostridium_sp._CAG:75	0.002369	0.007054	0.001357	0.002492	0.8071	0.9733	-0.001309	0.004136	0.001012
s__Ruminiclostridium_cellobioparum	0.001678	0.001593	0.002037	0.002123	0.8333	0.9914	-0.001303	0.000596	-0.0003597
s__Clostridium_sp._OM05-5BH	0.002394	0.002611	0.001311	0.001278	0.0939	0.7002	5.47e-05	0.002147	0.001082
s__Olsenella_sp._kh2p3	0.00361	0.01861	9.102e-05	0.0001787	0.3811	0.7357	-6.49e-05	0.01062	0.003519
s__Romboutsia_sp._Marseille-P6047	0.001517	0.001772	0.002184	0.005023	0.8597	1	-0.00285	0.0008716	-0.0006673
s__Alistipes_sp._CAG:831	0.002694	0.01225	0.001007	0.002498	0.9238	1	-0.001383	0.006832	0.001687
s__Pseudomonas_viridiflava	0.002129	0.003048	0.001561	0.002678	0.3585	0.7106	-0.0008878	0.002138	0.000568
s__Saprospirales_bacterium	0.002866	0.01297	0.0008136	0.003413	0.6278	0.876	-0.001616	0.007628	0.002052
s__Tannerella_sp._AM09-19	0.003242	0.01078	0.0004324	0.001209	0.03422	0.7002	-2.787e-06	0.007589	0.00281
s__Ellagibacter_isourolithinifaciens	0.002135	0.002509	0.00153	0.002056	0.3415	0.7002	-0.0005748	0.00177	0.0006056
s__Robinsoniella_sp._KNHs210	0.002219	0.004088	0.001446	0.001503	0.68	0.9061	-0.0005585	0.002636	0.0007729
s__Clostridium_hathewayi_CAG:224	0.001457	0.001925	0.002207	0.003905	0.6076	0.8726	-0.002459	0.0007116	-0.00075
s__Bacteroides_sp._HMSC073E02	0.00186	0.002229	0.001803	0.002261	0.7554	0.9409	-0.001244	0.001211	5.679e-05
s__Lactobacillus_casei	0.0005817	0.001926	0.003079	0.009505	0.04351	0.7002	-0.006414	0.000293	-0.002497
s__Flavonifractor_sp._An52	0.002153	0.002391	0.001504	0.001378	0.4046	0.7586	-0.0003215	0.001746	0.0006492
s__Coriobacteriaceae_bacterium_CHKCI002	0.002307	0.005134	0.001349	0.00222	0.285	0.7002	-0.0007225	0.003296	0.0009577
[truncated: 16,173 more rows]
